# Supplementary material for: Induction of the hepatic aryl hydrocarbon receptor by alcohol dysregulates autophagy and phospholipid metabolism via PPP2R2D
Source: Nat Commun. 2022 Oct 14;13:6080. doi: 10.1038/s41467-022-33749-0 (PMC9568535; doi:10.1038/s41467-022-33749-0)
Supplement: Supplementary file 4 — Supplementary Data 1 [file 41467_2022_33749_MOESM4_ESM.xlsx]

## Sheet: Metabolomics (tissue)
	Supplementary Data 1a. Metabolomics raw data of mouse liver tissues.
	Names		Metabolomics (mouse liver tissue)
			Con (μM)							EtOH (μM)
	Alanine	Ala	1550	1400	1320	1780	1350	1350	1310	1260	1240	1080	1310	1230	1200	1260	1250	1320
	Asparagine	Asn	144	80	59.1	101	91	87.3	59	21.9	35	26.8	24.3	24.3	26.5	27.3	21.6	20.2
	Aspartate	Asp	202	162	239	169	145	216	238	214	205	201	179	163	158	252	235	251
	Cysteine	Cys	218	161	216	240	207	220	162	154	205	156	127	147	152	231	189	158
	Glutamine	Gln	2370	1920	874	2000	1300	1150	1210	152	122	213	131	58.3	204	107	62.8	92.7
	Glutamate	Glu	825	594	1340	952	670	916	795	1220	1400	842	1250	759	956	1210	1160	1290
	Glycine	Gly	1080	830	923	888	748	854	788	852	905	852	852	658	916	1090	1080	1150
	Histidine	His	228	175	207	198	153	174	166	142	163	147	148	114	154	176	169	159
	Isoleucine	Ile	187	158	193	201	169	194	181	169	181	164	173	163	174	214	207	207
	Leucine	Leu	371	276	357	373	326	369	319	320	348	313	296	281	320	403	391	391
	Lysine	Lys	210	156	207	204	157	179	211	260	212	259	218	164	220	301	256	276
	Methionine	Met	97.6	71.4	93.2	79.9	75.8	85.4	82.8	89.6	100	91.6	84.4	77.2	90.6	115	115	119
	Phenylalanine	Phe	163	116	164	153	145	163	143	152	161	142	131	129	148	195	188	182
	Proline	Pro	285	218	327	298	257	323	298	344	351	332	335	288	344	404	409	398
	Serine	Ser	349	263	382	341	298	358	343	326	369	338	317	285	328	425	410	428
	Threonine	Thr	301	235	304	315	270	303	281	278	304	296	280	255	294	346	341	341
	Tryptophan	Trp	35.3	28.6	37.8	39	31.4	37.6	34.5	31.4	30	26.3	30.5	23.2	30.3	42.8	37.6	41.2
	Tyrosine	Tyr	194	148	192	193	168	198	181	172	185	187	156	153	184	222	221	215
	Valine	Val	378	289	382	408	327	362	351	361	375	331	334	322	342	445	441	432
	5-Aminovaleric acid	5-AVA	1.01	0.322	0.52	0.694	0.303	0.242	0.612	1.46	7.67	0.48	1.22	0.603	4.63	0.831	1.09	0.877
	α-Aminobutyric acid	AABA	8.02	10.3	9.5	8.3	5.95	6.51	9.44	37	22.2	16.9	48.6	20.4	25.1	23.4	19.3	35.7
	α-Aminoadipic acid	alpha-AAA	11.3	6.13	7.13	8.22	4.25	3.09	4.31	21.9	9.31	3.51	12.4	6.18	6.11	5.89	6.81	9.06
	Anserine	Anserine	0.94	0.824	0.733	0.679	0.558	0.764	0.578	0.509	0.433	0.377	0.375	0.327	0.417	0.423	0.41	0.386
	β-Aminobutyric acid	BABA	1.14	0.817	0.727	0.53	0.667	1.17	0.911	1.43	2	1.42	1.78	1.12	2.52	1.95	1.38	2.07
	Carnosine	Carnosine	0.245	0.231	0.226	0.196	0.173	0.23	0.198	0.166	0.166	0.165	0.164	0.131	0.165	0.162	0.111	0.145
	Citrulline	Cit	8.26	4.67	6.32	5.45	5.75	6.06	4.01	11	17.2	106	29.1	5.8	173	194	174	218
	Cystine	Cystine	0.107	0.053	0.123	0.137	0.126	0.114	0.59	0.277	0.214	0.257	0.111	0.174	0.119	0.443	0.46	0.393
	Kynurenine	Kynurenine	0.798	0.509	0.9	1.07	1.22	1.04	0.988	2.56	2.56	2.82	2.37	3.03	2.93	2.43	2.87	2.04
	Homoarginine	HArg	0.326	0.2	0.132	0.144	0.156	0.119	0.165	0.237	0.056	0.069	0.201	0.065	0.077	0.116	0.113	0.102
	Homocysteine	HCys	7.93	6.15	13.2	11.8	8.82	12.4	12.1	11.8	13	12.5	12.6	10.5	13.6	14	12.8	10.4
	trans-4-Hydroxyproline	t4-OH-Pro	7.84	4.97	4.24	4.64	4.77	4.1	4.84	3.28	4.81	3.53	3.2	2.03	5.05	2.86	3.96	3.94
	Methionine sulfoxide	Met-SO	1.6	1.3	1.45	1.34	1.12	1.35	1.26	1.72	1.65	1.54	1.5	1.12	1.65	2.13	2.22	2.13
	1-Methylhistidine	1-Met-His	1.76	1.33	1.21	1.38	1.04	1.36	1.42	0.986	0.749	1.23	1.04	0.887	1.39	1.08	1.09	1.32
	3-Methylhistidine	3-Met-His	1.05	0.864	0.906	0.791	0.63	0.752	0.985	1.58	0.875	1.27	1.19	0.916	1.44	1.4	1.33	1.61
	Ornithine	Orn	90.4	58.8	102	94.3	81.1	88.9	95.4	108	121	132	87	68	130	172	162	177
	Symmetric dimethylarginine	SDMA	0.342	0.26	0.42	0.234	0.285	0.303	0.324	0.367	0.336	0.341	0.369	0.299	0.362	0.49	0.551	0.626
	Taurine	Taurine	87	87	94.9	90.3	94.1	97	87.8	93.2	49.7	83.5	95.6	51.9	92.8	41.4	62.4	61
	Asymmetric dimethylarginine	ADMA	3.82	2.38	4.6	3.25	3.1	4.34	5.51	3.48	3.43	3.68	3.16	2.89	3.78	4.81	5.12	5.33
	Betaine	Betaine	162	149	108	99.5	94.3	93	124	31.7	41.4	31.8	32.1	43.8	40	55.7	35.4	69.6
	Phenylacetylglycine	PAG	0.327	0.227	0.239	0.302	0.193	0.18	0.2	0.105	0.185	0.235	0.15	0.163	0.288	0.205	1.21	0.339
	Sarcosine	Sarcosine	4.29	5.42	3.75	11.3	3.25	2.94	2.88	9.78	6.96	11.4	8.55	4.54	12.5	9.19	9.63	7.91

## Sheet: Metabolomics (serum)
	Supplementary Data 1b. Metabolomics raw data of mouse sera.
	Names		Metabolomics (mouse serum)
			Con (μM)							EtOH (μM)
	Alanine	Ala	523	504	423	495	503	441	457	428	563	377	417	405	536	377	352	374
	Arginine	Arg	222	178	179	161	185	190	206	58	72.5	177	43.6	145	128	191	167	133
	Asparagine	Asn	62.4	63.9	60.6	66.1	61.9	58.8	44.4	40	49.3	40.3	53.8	53.6	57.8	48.2	44.7	49.1
	Aspartate	Asp	77.4	65.8	66.7	61.4	82.4	78.5	81.8	57.2	49.5	92.9	72	75.2	98.7	91.5	41.7	80.1
	Cysteine	Cys	20	18.1	17.8	20.6	18.9	18.7	23.5	16.3	45.7	16.7	19.1	24.5	23.3	22.4	25.9	27.6
	Glutamine	Gln	744	703	771	886	804	750	836	576	982	842	656	751	875	930	830	901
	Glutamate	Glu	148	141	136	125	172	152	159	205	154	217	221	208	272	231	147	241
	Glycine	Gly	401	359	414	362	407	348	322	205	247	285	279	327	402	294	239	312
	Histidine	His	60.4	55.5	64.4	68	64.3	57.2	62.3	49.4	72.6	58.5	61.4	64.1	74.7	61	60.7	55.5
	Isoleucine	Ile	90	93.8	90.5	107	101	86	93.5	88.9	98.9	82.9	131	146	114	103	114	114
	Leucine	Leu	114	112	114	135	123	113	120	109	111	112	152	181	143	124	131	141
	Lysine	Lys	472	372	424	401	419	394	397	392	489	466	406	417	425	477	425	464
	Methionine	Met	56.3	53.3	56.9	57.5	56.1	45.9	43.3	44.8	52.7	48.6	42.9	44.1	70.1	45.2	38.3	32.3
	Phenylalanine	Phe	67.9	61.2	58.8	62.1	62	58.9	67.5	54.7	57.7	57.4	71.3	86.1	72.5	65.5	62.8	70.3
	Proline	Pro	188	143	138	148	150	137	131	151	270	154	150	163	217	169	161	145
	Serine	Ser	192	178	168	183	186	182	139	113	128	106	145	175	166	129	112	113
	Threonine	Thr	209	198	184	232	218	197	170	216	269	208	232	227	266	241	238	225
	Tryptophan	Trp	117	131	113	122	105	117	88.6	130	136	79.1	151	143	159	111	151	159
	Tyrosine	Tyr	74.5	76.5	72	72.6	65	64	63.8	66.4	99.2	74.2	66	83.4	115	91.1	103	91.5
	Valine	Val	203	181	184	224	205	194	220	174	228	185	212	261	251	196	200	195
	α-Aminoadipic acid	alpha-AAA	9.52	9.17	7.29	9.19	11.3	10.4	11.1	10.9	13.8	15.1	9.07	12.3	14	13.1	11.7	17.2
	α-Aminobutyric acid	AABA	5.81	4.72	4.42	4.35	4.93	4.89	5.97	12.1	17	12.5	15.9	11.4	22.1	16.5	11	17.8
	Asymmetric dimethylarginine	ADMA	1.05	0.887	0.965	0.852	0.991	0.905	0.952	0.654	0.792	0.916	0.851	1	1.14	0.848	0.745	1.09
	Anserine	Anserine	3.42	3.05	2.86	2.44	3.58	2.64	4	2.15	2.36	3.04	1.47	3.72	2.54	3.47	2.01	2.96
	5-Aminovaleric acid	5-AVA	0.242	0.054	0.029	0.127	0.072	0.076	0.152	0.033	2.05	0.053	0.023	0.103	1.36	0.152	0.261	0.092
	β-Aminobutyric acid	BABA	0.126	0.012	0.078	0.058	0.084	0.2	0.13	0.191	0.333	0.306	0.283	0.321	0.452	0.284	0.256	0.379
	Betaine	Betaine	45.8	40	42.1	34.3	51.9	48.7	52.9	21.7	45.4	33.9	18.6	54.8	39.7	82.5	40.4	45.8
	Carnosine	Carnosine	2.01	1.65	1.9	1.28	1.94	1.53	2.16	0.891	0.87	1.4	0.789	1.55	1.09	1.42	0.897	1.61
	Citrulline	Cit	63.4	51.8	56	72.2	58.1	51.8	51	59.2	79	64.1	63	76.7	114	83	93.5	86.9
	Creatinine	Creatinine	6.36	2.81	1.17	2.34	3.01	3.73	2.08	1.67	0.105	2.91	1.74	6.12	2.22	2.04	0.805	2.91
	Cystine	Cystine	2.38	1.47	1.36	1.24	1.59	1.68	5.17	1.31	8.07	1.79	1.48	2.66	2.72	3.25	1.82	7.17
	Homoarginine	HArg	0.751	0.625	0.837	0.701	0.737	0.745	0.807	1.22	0.841	0.684	1.94	1.03	0.701	1.07	1.3	1.3
	Homocysteine	HCys	3.22	2.58	2.5	2.61	2.44	2.1	2.12	13.2	19.8	9.2	8.85	7.46	12.4	9.45	11.3	9.72
	cis-4-Hydroxyproline	c4-OH-Pro	0.14	0.144	0.137	0.139	0.137	0.147	0.139	0.142	0.147	0.141	0.141	0.145	0.144	0.141	0	0.141
	trans-4-Hydroxyproline	t4-OH-Pro	27	23.4	22.8	17.5	29.3	22.9	25.2	10.6	23.3	12	14.3	12.5	21.6	10.2	14.5	14.5
	Kynurenine	Kynurenine	0.762	0.66	0.49	0.616	0.617	0.67	0.553	0.767	0.855	0.714	1.25	1.19	1.12	0.718	0.833	1.26
	Methionine sulfoxide	Met-SO	1.63	1.51	1.44	1.6	1.6	1.46	1.34	1.14	1.55	1.49	1.1	1.32	2.04	1.19	1.1	0.958

## Sheet: Lipidomics (tissue)
	Supplementary Data 1c. Lipidomics raw data of mouse liver tissues.
	Names		Lipidomics (mouse liver tissue)
			WT+con (μM)							WT+EtOH (μM)									Ahr HKO+EtOH (μM)
	Carnitine	C0	73.2	56	40	79.4	42.6	48.2	49.1	41.2	32.2	27.2	41.2	22.6	51.1	37.9	38.9	33.7	45.5	50.3	60	60.9	46.3	43.9	49.9	69.2	54.7	48.5
	Acetylcarnitine	C2	0.254	0.15	0.129	0.164	0.11	0.162	0.204	0.235	0.173	0.148	0.433	0.074	0.277	0.202	0.188	0.21	0.234	0.221	0.278	0.255	0.156	0.117	0.21	0.359	0.142	0.138
	Propionylcarnitine	C3	0.228	0.153	0.118	0.161	0.115	0.128	0.167	0.147	0.114	0.124	0.175	0.087	0.176	0.157	0.171	0.146	0.15	0.186	0.266	0.163	0.101	0.128	0.155	0.211	0.159	0.148
	Malonylcarnitine (Hydroxybutyrylcarnitine)	C3-DC (C4-OH)	0.398	0.293	0.251	0.486	0.372	0.383	0.353	0.152	0.09	0.148	0.335	0.097	0.219	0.218	0.169	0.305	0.448	0.39	0.361	0.615	0.245	0.199	0.44	0.801	0.508	0.227
	Hydroxypropionylcarnitine	C3-OH	0.052	0.036	0.054	0.046	0.047	0.048	0.042	0.032	0.034	0.037	0.038	0.037	0.041	0.05	0.037	0.036	0.037	0.05	0.051	0.047	0.038	0.044	0.039	0.041	0.042	0.054
	Propenoylcarnitine	C3:1	0.02	0.016	0.018	0.02	0.019	0.019	0.021	0.016	0.018	0.021	0.021	0.017	0.022	0.022	0.023	0.019	0.018	0.02	0.02	0.023	0.019	0.021	0.018	0.018	0.016	0.018
	Butyrylcarnitine	C4	0.078	0.051	0.04	0.052	0.049	0.036	0.04	0.028	0.036	0.037	0.044	0.039	0.037	0.038	0.03	0.035	0.037	0.039	0.043	0.061	0.035	0.036	0.032	0.04	0.041	0.04
	Butenylcarnitine	C4:1	0.169	0.135	0.137	0.176	0.148	0.142	0.117	0.084	0.084	0.081	0.086	0.081	0.095	0.096	0.09	0.084	0.115	0.118	0.114	0.125	0.114	0.137	0.124	0.106	0.107	0.113
	Valerylcarnitine	C5	0.082	0.082	0.077	0.103	0.071	0.078	0.075	0.092	0.083	0.076	0.102	0.086	0.111	0.09	0.098	0.096	0.089	0.097	0.101	0.098	0.086	0.089	0.088	0.123	0.081	0.118
	Glutarylcarnitine (Hydroxyhexanoylcarnitine)	C5-DC (C6-OH)	0.308	0.188	0.156	0.226	0.148	0.177	0.231	0.059	0.056	0.059	0.052	0.056	0.068	0.066	0.058	0.061	0.088	0.1	0.135	0.121	0.06	0.088	0.095	0.112	0.087	0.128
	Methylglutarylcarnitine	C5-M-DC	0.223	0.114	0.099	0.132	0.089	0.152	0.152	0.027	0.027	0.026	0.027	0.038	0.029	0.028	0.031	0.027	0.082	0.066	0.107	0.137	0.064	0.062	0.084	0.128	0.066	0.144
	Hydroxyvalerylcarnitine (Methylmalonylcarnitine)	C5-OH (C3-DC-M)	0.327	0.225	0.201	0.265	0.197	0.214	0.235	0.108	0.103	0.088	0.129	0.089	0.119	0.111	0.093	0.104	0.106	0.178	0.131	0.146	0.115	0.128	0.111	0.142	0.11	0.086
	Tiglylcarnitine	C5:1	0.05	0.046	0.051	0.054	0.059	0.055	0.045	0.056	0.046	0.045	0.046	0.046	0.062	0.061	0.05	0.05	0.046	0.057	0.048	0.051	0.051	0.046	0.057	0.047	0.05	0.043
	Glutaconylcarnitine	C5:1-DC	0.047	0.037	0.045	0.046	0.045	0.048	0.044	0.042	0.043	0.041	0.047	0.045	0.048	0.051	0.047	0.045	0.043	0.06	0.045	0.049	0.046	0.045	0.047	0.044	0.041	0.045
	Hexanoylcarnitine (Fumarylcarnitine)	C6 (C4:1-DC)	0.057	0.047	0.05	0.061	0.042	0.05	0.047	0.041	0.04	0.039	0.042	0.038	0.046	0.047	0.042	0.042	0.041	0.05	0.038	0.045	0.043	0.038	0.042	0.044	0.042	0.04
	Hexenoylcarnitine	C6:1	0.037	0.029	0.037	0.043	0.035	0.039	0.031	0.034	0.033	0.035	0.035	0.037	0.041	0.036	0.041	0.038	0.039	0.035	0.034	0.033	0.037	0.039	0.043	0.031	0.032	0.033
	Pimeloylcarnitine	C7-DC	1.03	0.259	0.419	0.263	0.19	0.508	0.252	0.051	0.036	0.036	0.036	0.048	0.049	0.037	0.039	0.042	0.061	0.095	0.09	0.074	0.051	0.078	0.071	0.092	0.048	0.08
	Octanoylcarnitine	C8	0.187	0.155	0.184	0.215	0.184	0.202	0.182	0.176	0.173	0.173	0.193	0.185	0.208	0.231	0.21	0.186	0.18	0.18	0.174	0.195	0.202	0.198	0.195	0.17	0.176	0.167
	Nonaylcarnitine	C9	0.089	0.056	0.054	0.072	0.054	0.06	0.049	0.051	0.049	0.05	0.052	0.053	0.054	0.061	0.052	0.055	0.052	0.055	0.052	0.056	0.055	0.057	0.057	0.055	0.048	0.049
	Decanoylcarnitine	C10	0.202	0.173	0.198	0.216	0.172	0.193	0.176	0.127	0.126	0.143	0.132	0.139	0.17	0.157	0.139	0.15	0.169	0.156	0.15	0.168	0.167	0.2	0.172	0.156	0.155	0.169
	Decenoylcarnitine	C10:1	0.135	0.157	0.139	0.141	0.119	0.141	0.129	0.122	0.145	0.151	0.179	0.159	0.14	0.146	0.133	0.144	0.137	0.153	0.164	0.137	0.146	0.156	0.144	0.134	0.126	0.138
	Decadienoylcarnitine	C10:2	0.089	0.076	0.069	0.076	0.063	0.073	0.065	0.058	0.063	0.068	0.074	0.062	0.069	0.085	0.068	0.066	0.069	0.072	0.07	0.069	0.071	0.067	0.065	0.059	0.058	0.063
	Dodecanoylcarnitine	C12	0.097	0.092	0.085	0.092	0.082	0.097	0.085	0.077	0.076	0.084	0.091	0.077	0.091	0.097	0.079	0.085	0.083	0.098	0.093	0.079	0.099	0.093	0.1	0.087	0.082	0.076
	Dodecanedioylcarnitine	C12-DC	0.374	0.337	0.364	0.397	0.334	0.374	0.321	0.332	0.32	0.329	0.416	0.348	0.355	0.343	0.379	0.35	0.341	0.373	0.375	0.362	0.362	0.372	0.369	0.315	0.327	0.304
	Dodecenoylcarnitine	C12:1	0.328	0.278	0.364	0.439	0.36	0.385	0.307	0.218	0.143	0.259	0.197	0.221	0.274	0.212	0.156	0.181	0.355	0.289	0.283	0.305	0.351	0.406	0.39	0.224	0.346	0.343
	Tetradecanoylcarnitine	C14	0.08	0.089	0.121	0.136	0.118	0.136	0.112	0.075	0.052	0.091	0.068	0.064	0.099	0.08	0.056	0.061	0.134	0.095	0.082	0.12	0.125	0.14	0.147	0.076	0.132	0.136
	Tetradecenoylcarnitine	C14:1	0.037	0.035	0.044	0.042	0.036	0.04	0.04	0.029	0.029	0.029	0.038	0.037	0.036	0.034	0.026	0.029	0.035	0.039	0.036	0.039	0.038	0.032	0.032	0.029	0.03	0.029
	Hydroxytetradecenoylcarnitine	C14:1-OH	0.024	0.023	0.028	0.026	0.028	0.033	0.025	0.023	0.022	0.021	0.032	0.025	0.026	0.035	0.031	0.022	0.026	0.029	0.026	0.028	0.031	0.027	0.025	0.028	0.021	0.021
	Tetradecadienoylcarnitine	C14:2	0.042	0.039	0.039	0.04	0.034	0.04	0.04	0.038	0.034	0.038	0.046	0.039	0.041	0.037	0.031	0.04	0.037	0.042	0.046	0.041	0.036	0.039	0.036	0.043	0.037	0.038
	Hydroxytetradecadienoylcarnitine	C14:2-OH	0.018	0.019	0.023	0.021	0.015	0.022	0.02	0.016	0.017	0.016	0.02	0.019	0.017	0.018	0.02	0.018	0.018	0.019	0.021	0.018	0.02	0.021	0.017	0.016	0.017	0.02
	Hexadecanoylcarnitine	C16	0.068	0.053	0.041	0.057	0.044	0.055	0.06	0.063	0.068	0.054	0.093	0.046	0.088	0.068	0.075	0.057	0.072	0.073	0.075	0.079	0.064	0.069	0.07	0.086	0.056	0.059
	Hydroxyhexadecanoylcarnitine	C16-OH	0.036	0.033	0.036	0.036	0.031	0.036	0.031	0.032	0.032	0.034	0.04	0.034	0.035	0.037	0.032	0.035	0.035	0.036	0.033	0.037	0.035	0.036	0.033	0.032	0.03	0.03
	Hexadecenoylcarnitine	C16:1	0.029	0.031	0.028	0.03	0.029	0.032	0.028	0.031	0.029	0.028	0.04	0.028	0.037	0.036	0.032	0.03	0.034	0.035	0.029	0.037	0.035	0.034	0.031	0.028	0.031	0.027
	Hydroxyhexadecenoylcarnitine	C16:1-OH	0.022	0.02	0.019	0.018	0.021	0.022	0.019	0.019	0.014	0.02	0.021	0.019	0.024	0.024	0.02	0.02	0.021	0.02	0.017	0.022	0.024	0.02	0.021	0.016	0.014	0.018
	Hexadecadienoylcarnitine	C16:2	0.019	0.021	0.023	0.021	0.021	0.02	0.02	0.018	0.022	0.023	0.021	0.019	0.024	0.021	0.019	0.018	0.018	0.023	0.02	0.022	0.023	0.023	0.02	0.016	0.02	0.021
	Hydroxyhexadecadienoylcarnitine	C16:2-OH	0.048	0.054	0.047	0.049	0.041	0.047	0.044	0.044	0.043	0.048	0.044	0.043	0.046	0.05	0.045	0.045	0.049	0.047	0.044	0.044	0.05	0.049	0.05	0.041	0.043	0.043
	Octadecanoylcarnitine	C18	0.06	0.067	0.041	0.066	0.046	0.054	0.047	0.052	0.044	0.04	0.064	0.033	0.059	0.045	0.045	0.047	0.047	0.051	0.06	0.05	0.032	0.042	0.052	0.06	0.039	0.043
	Octadecenoylcarnitine	C18:1	0.08	0.087	0.077	0.096	0.061	0.087	0.102	0.095	0.096	0.065	0.127	0.059	0.141	0.09	0.108	0.09	0.112	0.118	0.126	0.123	0.116	0.104	0.113	0.124	0.085	0.084
	Hydroxyoctadecenoylcarnitine	C18:1-OH	0.064	0.063	0.065	0.065	0.05	0.054	0.068	0.05	0.051	0.055	0.065	0.045	0.074	0.055	0.05	0.051	0.063	0.072	0.07	0.067	0.058	0.069	0.064	0.065	0.062	0.059
	Octadecadienylcarnitine	C18:2	0.042	0.041	0.044	0.041	0.026	0.034	0.042	0.054	0.048	0.041	0.058	0.029	0.066	0.057	0.061	0.047	0.05	0.062	0.064	0.06	0.052	0.052	0.06	0.076	0.047	0.049
	Lysophosphatidylcholines	lysoPC a C14:0	3.91	3.74	3.76	3.94	3.72	3.78	3.85	4.16	3.9	3.77	3.96	3.65	3.97	4.1	4.18	3.99	4.19	4.03	4.11	4.09	4.21	4.26	4.17	3.92	4.39	4
		lysoPC a C16:0	66	57.5	79.3	107	70.3	75	65.3	80.5	64.1	67.7	76.1	52.9	71.7	84	91	67	111	110	92.6	115	163	140	123	81.5	144	96.8
		lysoPC a C16:1	1.75	1.59	2.28	3.61	2.46	2.12	1.95	3.85	2.06	2.83	3.08	2.27	2.46	3.04	4.05	2.52	3.8	3.92	2.27	4.46	9.9	5.51	4.18	2.1	6.73	2.91
		lysoPC a C17:0	0.936	0.831	1.12	1.4	1.11	1	1.04	1.14	0.832	1.16	0.935	0.85	1.05	1.24	1.3	1.1	1.81	1.39	1.77	1.81	2.64	2.09	2.11	1.33	2.33	1.76
		lysoPC a C18:0	28.3	28.3	38.8	55.9	38.1	36.4	37.7	51	36.5	42.3	57.8	34.4	43	49.6	44.9	35.8	54.1	72.5	57.1	40.7	71.2	69	52.3	43.4	67	49.8
		lysoPC a C18:1	24.5	22.6	31.6	37.5	27.1	26	27.8	40.8	24.7	31.4	35.1	27.8	29.4	35.4	41	30.9	45.9	47.6	38.5	50.8	79.9	56.9	57.1	31.9	62.7	32.8
		lysoPC a C18:2	35.5	32	42	42.8	33.2	39.9	33	49.8	36.7	39.1	46.8	27	33.8	48	57.1	41.2	57.4	60.7	49	60.2	85.3	66.7	73	44.1	76.8	46
		lysoPC a C20:3	2.81	2.73	3.69	6.7	3.27	2.77	3.16	6.96	4.33	5.12	7.01	5.03	6.6	6.68	6.95	4.53	7.52	9.55	5.58	7.42	14.5	10.8	10.5	4.66	12	4.77
		lysoPC a C20:4	41.5	43.4	51.4	79	49	47.9	49.4	25.4	21.1	21.7	28.8	23.8	24.1	29.2	24.5	24.3	55.3	43.8	39	43.1	52.1	54.5	49.8	30.4	56.5	40.2
		lysoPC a C24:0	0.083	0.057	0.084	0.097	0.085	0.073	0.067	0.09	0.073	0.094	0.121	0.114	0.079	0.097	0.111	0.105	0.107	0.093	0.092	0.094	0.1	0.098	0.098	0.078	0.11	0.1
		lysoPC a C26:0	0.075	0.061	0.073	0.074	0.055	0.063	0.075	0.049	0.057	0.057	0.085	0.053	0.068	0.059	0.045	0.073	0.081	0.067	0.054	0.083	0.085	0.069	0.069	0.061	0.068	0.071
		lysoPC a C28:1	0.069	0.071	0.069	0.103	0.085	0.081	0.088	0.073	0.071	0.074	0.106	0.069	0.072	0.075	0.056	0.058	0.076	0.092	0.075	0.077	0.072	0.071	0.078	0.055	0.078	0.061
	Diacyl phosphatidylcholines	PC aa C24:0	0.043	0.036	0.036	0.051	0.038	0.038	0.034	0.031	0.03	0.031	0.036	0.034	0.029	0.023	0.029	0.025	0.028	0.043	0.037	0.029	0.027	0.033	0.029	0.029	0.033	0.035
		PC aa C26:0	0.344	0.336	0.312	0.317	0.321	0.317	0.305	0.304	0.315	0.331	0.33	0.297	0.297	0.309	0.295	0.288	0.304	0.33	0.358	0.32	0.301	0.304	0.309	0.305	0.318	0.319
		PC aa C28:1	0.071	0.105	0.112	0.123	0.105	0.103	0.098	0.175	0.131	0.174	0.184	0.168	0.175	0.164	0.14	0.156	0.115	0.159	0.113	0.11	0.112	0.095	0.1	0.091	0.151	0.096
		PC aa C30:0	0.359	0.589	0.77	0.898	0.817	0.816	0.736	1.15	1.37	1.24	1.5	1.51	1.36	1.27	1.27	1.19	0.894	1.01	0.787	0.911	0.906	0.904	0.827	0.853	0.88	0.937
		PC aa C30:2	0.028	0.035	0.046	0.06	0.05	0.051	0.054	0.053	0.069	0.074	0.068	0.078	0.052	0.083	0.057	0.051	0.069	0.076	0.047	0.07	0.077	0.091	0.082	0.069	0.081	0.057
		PC aa C32:0	9.82	20.7	25.4	34.1	30.3	29.7	28.8	19.4	22.3	22.9	24	37.5	26.1	21.3	21.7	24.2	21.8	20	20.7	21.4	19.9	24.3	19.4	24.6	22.5	27.1
		PC aa C32:1	2.24	5.01	5.73	9.28	6.88	6.9	7.35	15.1	15.2	17.3	16.6	19.5	16.1	15.2	16.7	13.4	9.68	15.2	7.33	12.2	20	13.2	9.81	8.36	15.1	9.4
		PC aa C32:2	0.881	1.52	1.81	2.32	2.12	2.29	2.13	4.16	4.22	4.39	4.14	3.55	4.24	4.71	4.34	4.21	2.54	2.66	1.8	2.79	3.43	2.49	2.46	2.07	2.98	2.29
		PC aa C32:3	0.13	0.187	0.216	0.223	0.259	0.329	0.253	0.283	0.233	0.276	0.28	0.287	0.254	0.265	0.269	0.254	0.23	0.194	0.151	0.212	0.21	0.181	0.211	0.187	0.208	0.184
		PC aa C34:1	57.7	101	121	123	117	131	125	151	152	151	170	174	156	155	157	141	134	155	126	148	168	149	148	141	148	123
		PC aa C34:2	111	148	178	165	165	204	176	203	214	210	221	208	212	231	230	216	200	207	177	208	220	208	212	208	199	191
		PC aa C34:3	18	34.2	40.4	34.4	42.7	52.9	44.1	43.7	40.3	44.7	51.2	39	39.1	42.6	47.3	41.5	36.3	37.4	28.7	39.9	44.4	34.8	33.7	36.8	38.8	33.3
		PC aa C34:4	1.27	2.38	2.74	3.29	3.35	3.42	3.16	2.79	2.5	2.73	2.74	2.48	2.57	2.72	2.93	2.71	2.43	1.89	1.4	2.4	2.32	1.96	1.94	1.68	2.22	1.81
		PC aa C36:1	5.06	16.5	22.4	23.6	25.3	24.9	26.1	55.2	46.4	49.7	79.1	70.6	45.6	43.2	45.2	40.2	26.4	47.9	28.7	22.7	38.2	36.5	30.5	35.6	37.6	24.4
		PC aa C36:2	44	81.5	105	100	103	118	109	150	145	148	191	160	146	156	148	141	109	139	109	101	127	125	122	120	119	105
		PC aa C36:3	40.1	73.2	91.5	94.9	90	94.8	94.6	114	111	116	127	128	123	125	124	117	98.5	105	80	101	122	108	113	97.9	107	80.5
		PC aa C36:4	104	161	182	219	188	196	194	146	160	152	186	177	170	173	155	158	178	162	140	169	171	178	167	159	172	150
		PC aa C36:5	5.1	10.5	12.3	18.2	14.9	14.1	15	14.3	12.3	15	15.9	15.7	13.2	14.4	15.1	14	13.5	12	7.33	12.2	17.7	13.3	11.8	8.55	15.3	9.68
		PC aa C36:6	0.481	0.923	0.977	1.45	1.29	1.22	1.1	1.08	0.906	0.933	0.932	0.943	1.03	1	1.02	0.916	0.908	0.66	0.561	0.774	0.89	0.806	0.817	0.639	0.942	0.733
		PC aa C38:0	0.259	0.564	0.629	0.765	0.785	0.79	0.826	0.899	0.795	0.838	0.925	1.24	0.927	0.838	0.889	0.915	0.777	0.643	0.721	0.679	0.684	0.785	0.847	0.881	0.769	0.868
		PC aa C38:1	0.064	0.076	0.128	0.148	0.256	0.146	0.086	0.055	0.123	0.156	0.149	0.298	0.118	0.22	0.242	0.085	0.219	0.225	0.243	0.156	0.225	0.36	0.24	0.284	0.184	0.145
		PC aa C38:3	3.39	13.9	18	28.3	22.4	18.2	23.9	36.5	33.2	33.7	60.7	54.8	39.8	33.1	27.9	28.4	23.2	35.5	21.1	15.5	31.2	31.6	25.9	24.7	31.1	19.7
		PC aa C38:4	47.7	99.7	114	140	123	128	130	109	117	109	154	144	129	120	94.1	109	113	117	98	83.1	100	117	102	108	109	105
		PC aa C38:5	39.4	77	88.3	106	90.2	91.6	99.4	62.9	62	67.6	81.1	93.4	68.9	68.3	56.9	64	77.5	66.8	56.2	65.3	73.8	78.5	73.4	64.7	74.2	61.9
		PC aa C38:6	61.6	104	118	137	126	136	119	117	120	108	129	135	131	129	119	115	121	108	101	105	105	123	117	122	115	122
		PC aa C40:1	0.153	0.172	0.162	0.181	0.196	0.179	0.197	0.196	0.179	0.178	0.207	0.236	0.168	0.179	0.183	0.19	0.195	0.187	0.176	0.174	0.175	0.194	0.186	0.186	0.199	0.165
		PC aa C40:2	0.059	0.103	0.147	0.174	0.148	0.134	0.164	0.123	0.133	0.131	0.174	0.191	0.127	0.112	0.106	0.123	0.125	0.11	0.11	0.116	0.167	0.16	0.147	0.12	0.127	0.093
		PC aa C40:3	0.084	0.191	0.253	0.268	0.273	0.215	0.259	0.198	0.201	0.244	0.278	0.359	0.178	0.179	0.188	0.188	0.216	0.221	0.211	0.233	0.413	0.362	0.34	0.24	0.283	0.186
		PC aa C40:4	0.513	1.51	1.88	2.5	2.24	1.93	2.39	1.19	1.4	1.36	1.91	2.59	1.39	1.36	1.08	1.13	1.78	1.6	1.49	1.37	2.08	2.51	1.61	1.7	1.94	1.7
		PC aa C40:5	1.58	4.67	5.57	8.45	6.23	6.01	8.36	3.35	3.66	4.16	6.79	9.69	4.37	3.48	1.72	3.22	4.22	4.24	3.58	3	4.38	5.53	3.42	4.13	4.33	3.84
		PC aa C40:6	8.77	21.8	26.1	31.4	31.4	32.4	30.5	54.8	55	47.9	76.3	73.4	60.1	54.1	43.8	45.8	36.8	41.8	35.5	22	28.7	39.3	33	44.6	36.1	43
		PC aa C42:0	0.045	0.075	0.082	0.081	0.088	0.099	0.078	0.11	0.137	0.098	0.133	0.11	0.101	0.103	0.105	0.101	0.094	0.091	0.074	0.082	0.107	0.092	0.1	0.112	0.096	0.088
		PC aa C42:1	0.032	0.032	0.045	0.041	0.043	0.039	0.041	0.048	0.043	0.04	0.048	0.071	0.054	0.046	0.033	0.043	0.037	0.043	0.04	0.033	0.036	0.039	0.042	0.046	0.048	0.037
		PC aa C42:2	0.045	0.06	0.066	0.079	0.077	0.074	0.068	0.075	0.072	0.085	0.109	0.116	0.068	0.097	0.068	0.08	0.078	0.078	0.084	0.083	0.09	0.075	0.075	0.07	0.078	0.066
		PC aa C42:4	0.034	0.084	0.105	0.113	0.114	0.103	0.108	0.073	0.088	0.086	0.124	0.157	0.084	0.095	0.067	0.083	0.087	0.09	0.078	0.088	0.107	0.118	0.094	0.108	0.093	0.1
		PC aa C42:5	0.058	0.132	0.166	0.212	0.202	0.174	0.212	0.113	0.122	0.126	0.172	0.226	0.141	0.124	0.105	0.137	0.149	0.124	0.127	0.12	0.162	0.192	0.164	0.152	0.149	0.148
		PC aa C42:6	0.154	0.299	0.396	0.445	0.433	0.384	0.459	0.265	0.341	0.321	0.402	0.516	0.324	0.309	0.293	0.284	0.393	0.349	0.377	0.356	0.468	0.577	0.408	0.414	0.397	0.403
	Acyl-alkyl phosphatidylcholines	PC ae C30:0	0.051	0.053	0.065	0.065	0.063	0.069	0.058	0.065	0.076	0.069	0.072	0.072	0.057	0.068	0.065	0.071	0.059	0.073	0.069	0.065	0.061	0.061	0.063	0.063	0.058	0.07
		PC ae C30:1	0.029	0.017	0.015	0.05	0.023	0.017	0.025	0.005	0.031	0.001	0.025	0.024	0.033	0.061	0.035	0.003	0.021	0.003	0.013	0.012	0.029	0.027	0.024	0.003	0.009	0.013
		PC ae C30:2	0.028	0.029	0.033	0.036	0.033	0.035	0.032	0.036	0.033	0.027	0.037	0.03	0.025	0.033	0.029	0.028	0.024	0.031	0.025	0.028	0.032	0.032	0.029	0.027	0.027	0.025
		PC ae C32:1	0.119	0.242	0.295	0.374	0.362	0.369	0.361	0.449	0.473	0.497	0.547	0.564	0.429	0.5	0.514	0.541	0.368	0.428	0.336	0.366	0.433	0.419	0.345	0.36	0.414	0.468
		PC ae C32:2	0.047	0.076	0.071	0.097	0.088	0.104	0.081	0.088	0.086	0.089	0.098	0.092	0.076	0.083	0.09	0.099	0.076	0.085	0.078	0.077	0.086	0.091	0.081	0.078	0.077	0.082
		PC ae C34:0	0.184	0.418	0.495	0.532	0.607	0.591	0.66	0.508	0.533	0.57	0.667	0.942	0.562	0.574	0.537	0.556	0.558	0.443	0.485	0.593	0.501	0.588	0.531	0.624	0.568	0.633
		PC ae C34:1	1.68	3.86	5.01	5.23	5.17	5.44	5.75	6.12	5.67	7.17	6.65	8.66	6.33	6.07	7.15	6.74	5.49	5.88	5.66	5.89	6.37	6.12	5.93	6.01	6.12	5.84
		PC ae C34:2	1.24	2.27	3.08	1.97	2.61	3.24	2.84	2.78	3.57	3.5	3.09	2.83	3.11	3.53	3.93	4.08	3.66	2.39	3.11	3.69	3.17	3.23	3.94	3.54	2.93	3.86
		PC ae C34:3	0.163	0.248	0.31	0.227	0.313	0.36	0.311	0.252	0.254	0.28	0.298	0.269	0.263	0.26	0.314	0.285	0.238	0.213	0.241	0.249	0.239	0.237	0.251	0.264	0.243	0.235
		PC ae C36:0	0.163	0.208	0.228	0.254	0.28	0.291	0.279	0.488	0.437	0.513	0.678	0.453	0.496	0.612	0.44	0.529	0.267	0.427	0.293	0.286	0.356	0.298	0.305	0.352	0.344	0.283
		PC ae C36:1	0.73	1.79	2.16	2.09	2.34	2.36	2.28	4.3	3.62	4.64	4.89	5.42	3.72	3.94	4.23	4.17	3.26	3.46	3.14	3.36	4.31	3.79	4.02	3.63	4.04	2.87
		PC ae C36:2	1.98	4.12	5.33	4.32	5.35	5.94	5.78	9.15	8.45	10.5	10.2	9.45	8.06	9.2	9.98	9.97	7.31	6.98	7.03	7.32	9.13	7.68	9.31	7.93	8.69	6.62
		PC ae C36:3	0.728	1.51	1.98	1.61	1.84	2.07	2.09	2.79	2.31	3.04	3	2.63	2.52	2.57	3.01	2.91	2.21	2.21	2.03	2.39	2.89	2.3	2.63	2.2	2.56	2.02
		PC ae C36:4	1.29	2.71	3.25	3.55	3.57	3.6	3.8	2.23	2.67	2.64	2.66	2.84	2.59	2.57	2.69	3.07	3.2	2.17	2.46	2.79	2.42	2.54	2.91	2.7	2.71	3.01
		PC ae C36:5	0.285	0.59	0.634	0.902	0.908	0.926	0.838	0.806	1.04	0.871	1.02	1.01	0.923	0.971	0.841	1.04	0.849	0.8	0.819	0.772	0.869	0.839	0.84	0.929	0.892	0.839
		PC ae C38:0	2.03	4.06	4.59	6.49	5.58	5.48	5.08	5.37	3.74	4.2	4.67	5.3	4.67	4.27	4.66	3.95	4.29	3.62	2.82	3.57	4.48	4.25	3.95	3.45	4.76	3.95
		PC ae C38:1	0.179	0.356	0.329	0.483	0.497	0.436	0.475	0.584	0.375	0.564	0.731	0.528	0.444	0.491	0.479	0.519	0.363	0.5	0.409	0.378	0.548	0.53	0.475	0.43	0.406	0.291
		PC ae C38:2	0.476	1.03	1.5	1.13	1.6	1.6	1.89	1.54	1.48	2.33	1.94	2.04	1.5	1.72	1.9	1.96	1.36	1.59	1.66	1.52	1.98	1.97	1.8	1.69	1.91	1.76
		PC ae C38:3	0.339	0.743	0.864	1.24	0.99	0.84	1.11	1.56	1.37	1.86	2.19	2.19	1.84	1.68	1.54	1.66	1.39	1.46	1.1	1.32	1.89	1.65	1.64	1.3	1.79	1.23
		PC ae C38:4	2.23	5.7	6.03	7.91	7.53	7.31	8.08	4.59	5.01	5.61	6.26	7.62	5.16	5.41	4.49	5.8	7.03	4.6	5.34	5.32	5.63	6.55	6.48	5.68	6.65	6.29
		PC ae C38:5	1.57	3.32	3.89	5.08	4.62	4.61	5.48	3.42	3.33	4.14	4.21	5.45	4.1	3.55	3.49	4.21	4.03	3.57	3.53	3.55	3.44	3.83	3.86	3.81	3.79	4.13
		PC ae C38:6	0.523	1.05	1.26	1.25	1.34	1.44	1.31	1.25	1.36	1.19	1.24	1.43	1.36	1.33	1.38	1.43	1.49	0.969	1.23	1.23	1.11	1.28	1.45	1.46	1.22	1.62
		PC ae C40:1	3.65	7.36	8.64	11.2	9.58	8.01	8.37	6.12	4.97	4.85	5.37	6.45	5.63	5.51	5.61	4.57	4.86	4.58	3.79	4.37	5.57	5.7	5.6	4.21	6.19	4.29
		PC ae C40:2	0.208	0.373	0.447	0.409	0.463	0.426	0.399	0.394	0.302	0.33	0.382	0.424	0.33	0.353	0.352	0.321	0.288	0.278	0.244	0.256	0.322	0.325	0.328	0.257	0.377	0.25
		PC ae C40:3	0.132	0.245	0.258	0.396	0.334	0.315	0.378	0.337	0.332	0.468	0.538	0.526	0.409	0.392	0.334	0.355	0.368	0.411	0.353	0.309	0.436	0.416	0.372	0.321	0.398	0.352
		PC ae C40:4	0.564	1.32	1.52	1.91	2.04	1.74	2.26	0.847	0.997	1.31	1.13	1.57	0.986	1.02	0.825	1.13	1.32	1.05	1.31	1.27	1.35	1.63	1.35	1.24	1.55	1.65
		PC ae C40:5	0.353	0.67	0.743	1.07	0.872	0.886	0.971	0.678	0.668	0.771	0.844	1.31	0.709	0.763	0.609	0.789	0.839	0.742	0.751	0.678	0.726	0.822	0.762	0.809	0.864	0.856
		PC ae C40:6	0.595	1.29	1.51	1.67	1.84	1.88	1.65	2.13	2.08	2.17	2.31	2.97	2.32	2.36	2.08	2.33	2.2	1.45	1.88	1.62	1.61	2.12	2.28	2.37	2.05	2.58
		PC ae C42:0	0.386	0.569	0.66	0.715	0.702	0.639	0.84	0.582	0.55	0.578	0.591	0.788	0.588	0.6	0.519	0.522	0.646	0.604	0.637	0.652	0.727	0.816	0.709	0.759	0.741	0.774
		PC ae C42:1	0.165	0.327	0.392	0.546	0.435	0.408	0.564	0.368	0.297	0.359	0.433	0.608	0.414	0.358	0.31	0.304	0.372	0.368	0.352	0.324	0.393	0.463	0.361	0.363	0.431	0.436
		PC ae C42:2	0.217	0.447	0.462	0.743	0.518	0.409	0.543	0.323	0.233	0.242	0.345	0.429	0.303	0.268	0.272	0.205	0.221	0.254	0.201	0.228	0.349	0.295	0.287	0.185	0.358	0.2
		PC ae C42:3	0.71	1.31	1.49	1.72	1.55	1.28	1.27	0.95	0.658	0.681	0.797	0.906	0.823	0.764	0.762	0.642	0.67	0.749	0.621	0.661	0.863	0.835	0.892	0.637	1.03	0.689
		PC ae C42:4	0.023	0.056	0.07	0.094	0.081	0.082	0.085	0.081	0.069	0.082	0.09	0.11	0.076	0.084	0.073	0.068	0.059	0.078	0.054	0.058	0.09	0.086	0.091	0.077	0.095	0.059
		PC ae C42:5	0.297	0.361	0.389	0.386	0.393	0.409	0.441	0.391	0.404	0.434	0.45	0.493	0.411	0.393	0.406	0.402	0.413	0.392	0.409	0.357	0.355	0.416	0.389	0.408	0.421	0.434
		PC ae C44:3	0.055	0.063	0.074	0.092	0.083	0.079	0.091	0.075	0.077	0.075	0.091	0.086	0.083	0.072	0.092	0.082	0.078	0.092	0.088	0.062	0.079	0.084	0.077	0.073	0.09	0.093
		PC ae C44:4	0.05	0.074	0.085	0.1	0.081	0.092	0.097	0.095	0.083	0.09	0.091	0.113	0.091	0.087	0.093	0.078	0.091	0.098	0.092	0.083	0.107	0.094	0.097	0.078	0.11	0.082
		PC ae C44:5	0.061	0.091	0.106	0.096	0.09	0.106	0.09	0.158	0.125	0.104	0.138	0.157	0.108	0.133	0.139	0.117	0.101	0.115	0.101	0.1	0.128	0.106	0.135	0.1	0.127	0.102
		PC ae C44:6	0.045	0.07	0.066	0.078	0.085	0.077	0.089	0.09	0.103	0.092	0.112	0.135	0.095	0.091	0.089	0.105	0.073	0.098	0.076	0.072	0.084	0.093	0.076	0.099	0.095	0.073
	Sphingomyelins	SM (OH) C14:1	0.504	0.745	0.859	1.01	0.928	0.991	0.961	1.65	1.15	1.71	1.46	1.5	1.49	1.38	1.43	1.47	1.1	1.34	1.26	1.06	0.844	0.976	1.03	1.04	1.41	1.12
		SM (OH) C16:1	0.139	0.211	0.279	0.28	0.309	0.296	0.318	0.377	0.322	0.364	0.445	0.38	0.379	0.321	0.321	0.355	0.321	0.277	0.339	0.29	0.241	0.25	0.279	0.338	0.296	0.322
		SM (OH) C22:1	0.538	1.27	1.8	1.75	2.02	2.02	1.97	2.66	2.79	3.18	3.53	7.12	2.47	2.82	2.9	3.02	1.67	2.09	1.58	1.85	1.81	2.09	1.99	2.03	2.37	1.98
		SM (OH) C22:2	0.192	0.46	0.605	0.69	0.744	0.675	0.653	0.591	0.474	0.7	0.545	1.11	0.464	0.491	0.58	0.602	0.588	0.459	0.426	0.553	0.567	0.678	0.6	0.502	0.781	0.512
		SM (OH) C24:1	0.064	0.097	0.147	0.198	0.151	0.161	0.157	0.157	0.149	0.157	0.207	0.363	0.152	0.133	0.152	0.139	0.109	0.101	0.068	0.12	0.116	0.116	0.113	0.104	0.122	0.107
		SM C16:0	9.38	14.5	18.4	22.2	19.5	19.7	22.1	27.2	25.9	28.4	40.3	29.2	30.8	29	26.5	29.2	21.2	27	26.3	19	17.4	19.9	18.5	23	21.3	24.2
		SM C16:1	0.364	0.484	0.549	0.661	0.597	0.58	0.631	0.653	0.525	0.655	0.811	0.574	0.619	0.614	0.604	0.678	0.535	0.602	0.622	0.531	0.516	0.549	0.508	0.586	0.666	0.523
		SM C18:0	0.683	1.42	1.92	2.2	2.23	2.09	1.94	3.09	2.62	2.2	4.68	2.94	2.86	2.58	2.06	2.32	2.03	2.01	1.63	1.43	1.42	1.57	1.55	1.78	1.87	1.83
		SM C18:1	0.08	0.134	0.159	0.22	0.187	0.224	0.171	0.227	0.202	0.209	0.347	0.245	0.225	0.238	0.203	0.254	0.198	0.195	0.176	0.148	0.142	0.146	0.138	0.176	0.184	0.167
		SM C24:0	0.808	2.14	3.16	3.05	3.36	3.28	3.4	4.11	4.3	4.28	6.77	11	3.86	3.76	3.94	4.05	2.82	3.79	2.95	2.91	3.78	3.98	3.82	3.57	3.73	2.81
		SM C24:1	1.81	3.15	4.86	3.96	4.53	4.56	6.1	5.11	5.62	5.91	8.21	10.6	5.54	5.37	5.4	5.14	5.43	5.28	4.22	5.64	4.66	6.24	5.36	5.99	5.6	5.46
		SM C26:1	0.008	0.013	0.001	0.004	0.013	0.03	0.015	0.004	0.016	0.004	0.014	0.039	0.019	0.023	0.027	0.01	0.018	0.017	0.007	0.014	0.014	0.009	0.008	0.033	0.02	0.027
	Hexoses (including glucose)	H1	34805	28721	30421	37046	30945	29158	26012	11579	9412	12533	8595	10543	14778	11528	9333	9799	22628	16646	17306	21465	18872	28110	23224	18544	21084	21864
	Cholesteryl ester	CE(16:0)	0.486	0.473	0.43	0.393	0.485	0.415	0.289	0.354	0.387	0.466	0.721	0.617	0.464	0.474	0.41	0.453	0.398	0.36	0.494	0.45	0.465	0.589	0.553	0.374	0.355	0.486
	Ceramides	Cer(d18:1/16:0)	0.27	0.538	1.02	1.02	0.859	1.06	1.4	2.67	2.32	2.47	3.97	2.2	3.09	2.44	2.49	2.68	1.68	2.42	2.43	1.49	1.71	1.64	1.76	1.94	1.54	2.56
		Cer(d18:1/18:0)	0.035	0.101	0.195	0.222	0.185	0.221	0.245	0.647	0.501	0.362	0.914	0.529	0.548	0.459	0.399	0.451	0.409	0.469	0.298	0.24	0.326	0.266	0.306	0.347	0.32	0.407
		Cer(d18:1/18:1)	0.016	0.014	0.026	0.028	0.022	0.027	0.03	0.044	0.04	0.04	0.065	0.053	0.044	0.042	0.049	0.056	0.04	0.043	0.036	0.034	0.04	0.03	0.035	0.036	0.029	0.038
		Cer(d18:1/20:0)	0.06	0.164	0.276	0.328	0.282	0.302	0.272	0.33	0.36	0.244	0.392	0.364	0.306	0.255	0.286	0.248	0.353	0.314	0.262	0.246	0.348	0.321	0.329	0.347	0.311	0.366
		Cer(d18:1/22:0)	0.287	1.08	1.83	1.94	1.84	1.77	1.61	1.49	1.97	1.35	2.32	2.1	1.55	1.35	1.54	1.27	1.68	1.68	1.42	1.23	2.03	2.12	1.82	1.87	1.54	1.61
		Cer(d18:1/23:0)	0.124	0.309	0.627	0.557	0.631	0.689	0.664	1.16	1.12	1.2	1.6	2.06	1.18	1.15	1.22	1.26	0.708	0.945	0.729	0.694	0.894	0.896	0.886	0.812	0.88	0.889
		Cer(d18:1/24:0)	0.119	0.37	0.646	0.55	0.674	0.744	0.673	1.3	1.4	1.31	2.4	2.56	1.39	1.18	1.22	1.23	0.794	1.26	0.833	0.736	1.1	1.2	1.1	0.984	0.968	0.901
		Cer(d18:1/24:1)	0.325	0.987	2	2.07	1.86	1.87	2.48	2.27	2.54	2.36	3.9	3.37	2.72	2.09	2.1	2.13	2.18	2.78	2.45	2.09	2.78	2.95	2.4	2.54	2.19	2.92
		Cer(d18:2/16:0)	0.057	0.074	0.123	0.127	0.104	0.137	0.172	0.239	0.179	0.216	0.297	0.194	0.271	0.206	0.229	0.245	0.172	0.239	0.251	0.179	0.221	0.192	0.183	0.214	0.203	0.229
		Cer(d18:2/22:0)	0.066	0.244	0.442	0.481	0.481	0.417	0.392	0.286	0.294	0.287	0.381	0.353	0.342	0.233	0.306	0.251	0.349	0.295	0.304	0.292	0.494	0.485	0.444	0.366	0.415	0.321
		Cer(d18:2/23:0)	0.015	0.035	0.061	0.076	0.076	0.061	0.068	0.105	0.079	0.128	0.125	0.148	0.128	0.103	0.112	0.132	0.065	0.073	0.065	0.072	0.107	0.103	0.101	0.08	0.102	0.079
		Cer(d18:2/24:0)	0.027	0.066	0.113	0.173	0.133	0.136	0.131	0.17	0.143	0.198	0.271	0.304	0.213	0.17	0.175	0.164	0.124	0.172	0.152	0.115	0.218	0.217	0.22	0.145	0.198	0.133
		Cer(d18:2/24:1)	0.042	0.139	0.276	0.308	0.266	0.294	0.319	0.274	0.23	0.263	0.403	0.315	0.318	0.226	0.235	0.249	0.269	0.289	0.276	0.248	0.415	0.408	0.349	0.289	0.343	0.292
	Dihydroceramide	Cer(d18:0/18:0)	0.008	0.012	0.014	0.032	0.014	0.015	0.011	0.018	0.018	0.017	0.021	0.028	0.014	0.021	0.018	0.016	0.017	0.017	0.016	0.017	0.019	0.017	0.012	0.015	0.015	0.012
	Diglycerides	DG(14:0_20:0)	0.058	0.048	0.09	0.79	0.053	0.065	0.067	0.05	0.044	0.062	0.063	0.597	0.075	0.053	0.073	0.065	0.056	0.079	0.106	0.062	0.228	0.087	0.069	0.054	0.064	0.057
		DG(16:0_16:0)	6.54	11.5	10.4	9.48	7.8	7.74	7.61	9.13	10	13.4	13.2	9.89	7.58	8.6	8.31	7.72	9.14	11.9	12.3	8.51	8.72	9.72	8.36	8.81	9.92	12.2
		DG(16:0_18:1)	1.5	6.73	6.3	17.3	7.81	7.38	6.06	13.2	12.6	13.7	16.5	22.8	8.75	12.4	14	11.9	9.24	10.6	6.58	8.66	11.6	8.92	10.1	7.12	16	8.15
		DG(16:0_18:2)	1.97	7.76	7.47	14.6	9.43	8.99	6.79	14.7	15.9	15.2	19.5	19.4	10.8	15	17	14.9	10	10.5	7.99	9.77	11.2	10.1	12.3	9.36	15.7	11.5
		DG(16:1_18:1)	1.06	2.88	2.8	15.2	3.29	2.89	2.78	6.14	5.72	7.18	8.35	17.3	4.66	6.08	7.34	6.04	4.64	5.8	2.82	4.2	8.69	4.89	4.99	2.9	7.71	3.8
		DG(16:1_18:2)	0.647	2.25	1.74	4.2	2.48	2.26	1.83	4.8	4.77	4.98	7.06	6.63	3.2	4.45	5.68	5.04	3.17	3.51	1.56	3.12	4.71	2.95	3.86	2.35	4.96	2.93
		DG(17:0_18:1)	1.53	2.63	3.32	3.01	3.58	3.21	4.15	3.2	2.46	3.45	3.77	4.6	2.88	2.64	3.06	3.02	2.23	2.68	2.17	2.85	3.59	2.7	2.68	2.19	3.3	1.99
		DG(18:0_20:4)	0.238	0.408	0.946	1.31	0.85	0.724	0.774	0.878	0.881	0.663	0.977	1.54	0.783	0.715	0.857	0.752	0.991	0.466	0.753	0.714	0.58	0.809	0.685	0.777	0.713	0.976
		DG(18:1_18:1)	1.36	8.83	7.95	9.09	6.36	6.49	6.43	16.9	13.5	14.4	21.3	24.5	9.52	13.8	18.1	14.3	9.7	9.6	6.68	9.96	12	7.61	13.4	7.55	16	7.46
		DG(18:1_18:2)	5.34	28.3	25.1	22.3	19.1	23.6	18.3	60.8	50.6	44.9	74.2	63.3	33.7	48.9	61	50.7	31.9	26.3	22.7	32	31.8	23.4	45.6	27.2	44.8	27.6
		DG(18:1_22:6)	0.588	0.589	0.734	3.6	0.718	0.638	0.441	1.18	0.814	0.717	1.07	2.55	0.804	0.981	1.09	0.737	0.641	0.479	0.631	0.554	1.05	0.53	0.936	0.61	0.824	0.671
		DG(18:2_18:2)	5.77	17.2	15.4	11.4	11.1	15.6	10.7	40.2	36.7	27	47.6	32.7	20.6	31.8	37.6	34.9	19	15.4	16	20.7	15.7	13.8	28.5	18.1	24	20.8
		DG(18:2_20:4)	0.416	1.03	1.02	1.42	1.04	0.976	0.9	1.01	0.943	0.822	1.21	1.1	0.814	1.02	0.899	1.01	0.862	0.629	0.877	0.911	0.764	0.783	1.01	0.697	1.16	0.96
	Dihexosylceramides	Hex2Cer(d18:1/16:0)	0.121	0.227	0.197	0.229	0.198	0.248	0.288	0.231	0.247	0.251	0.256	0.343	0.382	0.326	0.285	0.323	0.252	0.288	0.275	0.267	0.198	0.185	0.186	0.293	0.204	0.361
		Hex2Cer(d18:1/22:0)	0.072	0.111	0.177	0.173	0.196	0.184	0.202	0.112	0.141	0.124	0.127	0.18	0.153	0.139	0.118	0.123	0.122	0.14	0.104	0.122	0.144	0.145	0.137	0.197	0.138	0.127
	Hexosylceramides	HexCer(d18:1/16:0)	0.45	0.648	0.914	1.14	0.892	1.06	1.29	1.04	1.2	1.34	1.3	1.66	1.51	1.25	1.66	1.47	0.996	1.32	1.63	1.16	0.85	1.02	0.877	1.43	1.01	2.23
		HexCer(d18:1/18:0)	0.078	0.106	0.158	0.163	0.133	0.172	0.153	0.114	0.126	0.131	0.119	0.186	0.142	0.129	0.146	0.135	0.11	0.104	0.107	0.107	0.144	0.121	0.11	0.164	0.114	0.158
		HexCer(d18:1/22:0)	0.675	1.78	2.23	3.29	2.76	2.86	2.09	1.13	1.42	1.18	1.4	2.35	1.36	1.22	1.08	1.38	1.36	1.23	1.08	1.19	1.45	1.77	1.5	1.65	1.44	1.66
		HexCer(d18:1/23:0)	0.153	0.313	0.443	0.709	0.556	0.511	0.543	0.491	0.531	0.564	0.445	1.25	0.603	0.524	0.496	0.729	0.378	0.417	0.422	0.427	0.424	0.56	0.456	0.438	0.461	0.501
		HexCer(d18:1/24:0)	0.106	0.198	0.297	0.446	0.285	0.342	0.278	0.272	0.311	0.354	0.43	0.918	0.36	0.319	0.308	0.472	0.229	0.261	0.246	0.27	0.332	0.323	0.263	0.293	0.268	0.312
		HexCer(d18:1/24:1)	0.393	0.833	1.12	1.59	1.24	1.46	1.48	0.861	1.11	1.08	1.06	2.01	1.14	1.2	0.988	1.03	1.13	0.981	0.963	1.01	1.04	1.25	0.944	1.33	0.989	1.47
	Triglycerides	TG(16:0_32:0)	0.732	0.799	0.769	1.14	0.822	0.893	0.814	0.836	0.722	0.773	0.947	1.07	0.852	0.774	0.772	0.891	0.679	0.734	0.756	0.778	0.885	0.689	0.778	0.874	0.835	0.762
		TG(16:0_32:1)	0.425	0.328	0.482	0.611	0.337	0.35	0.359	0.344	0.401	0.441	0.872	1.42	0.318	0.375	0.288	0.326	0.369	0.317	0.261	0.425	0.455	0.416	0.3	0.284	0.362	0.312
		TG(16:0_34:1)	0.596	0.817	0.689	3.11	1.5	1.81	0.636	0.885	1.23	1.61	6.17	8.3	0.888	1.71	1	1.18	1.27	1.4	0.788	0.78	2.44	1.06	0.987	0.628	1.05	1.04
		TG(16:0_34:2)	0.564	0.683	0.59	2.89	1.44	1.72	0.601	1.04	1.63	2	6.93	10.1	0.97	1.99	1.28	1.5	1.39	1.8	0.627	0.864	3	1.39	0.995	0.755	1.41	1.49
		TG(16:0_36:2)	3.36	2.97	2.85	11.6	8.16	10.6	2.73	5.3	5.95	8.68	35.7	44.4	4.84	9.66	6.41	6.53	8.23	8	3.13	4.15	12.3	5.48	6.26	3.48	4.68	7.7
		TG(16:0_36:3)	3.49	3.89	3.6	9.4	8.22	13.2	3.08	6.07	7.46	8.73	38.3	40.3	5.44	10.5	7.2	7.36	8.35	6.97	3.51	4.38	10.4	5.85	6.42	4.67	4.94	9.86
		TG(16:0_36:4)	1.04	1.17	1.29	2.13	2.37	4.03	0.889	2.1	2.6	2.54	11.8	10.3	1.93	3.18	2.26	2.37	2.44	1.92	1.28	1.32	2.5	1.53	2.16	1.6	1.39	3.41
		TG(16:0_38:5)	0.299	0.179	0.205	0.899	0.485	0.578	0.186	0.196	0.383	0.303	0.925	1.19	0.256	0.367	0.245	0.23	0.424	0.262	0.19	0.285	0.44	0.213	0.25	0.217	0.176	0.356
		TG(16:1_32:1)	0.304	0.388	0.381	0.497	0.355	0.375	0.385	0.332	0.255	0.413	0.481	1.05	0.367	0.544	0.34	0.271	0.434	0.398	0.331	0.487	0.439	0.478	0.429	0.369	0.403	0.29
		TG(16:1_34:2)	0.192	0.283	0.365	1.18	0.621	0.52	0.206	0.489	0.7	0.979	2.88	4.91	0.526	1.02	0.844	0.807	0.679	1.02	0.2	0.415	1.47	0.703	0.449	0.376	0.549	0.601
		TG(16:1_36:2)	0.439	0.579	0.489	2.69	1.84	1.87	0.614	1.57	1.67	2.95	9.15	13.1	1.42	2.41	2.16	1.97	2.1	2.26	0.7	1.05	3.7	1.76	1.51	0.769	1.3	1.8
		TG(16:1_36:3)	0.615	0.658	0.674	1.94	1.64	1.96	0.642	1.71	1.67	2.68	8.62	10.1	1.61	2.18	2.12	2.11	1.96	2	0.653	1.01	2.99	1.46	1.5	0.966	1.13	1.74
		TG(18:0_36:3)	0.549	0.342	0.327	0.44	0.412	0.669	0.129	0.65	0.527	0.609	3.26	2.28	0.404	0.635	0.582	0.581	0.48	0.371	0.167	0.218	0.477	0.271	0.441	0.274	0.257	0.328
		TG(18:1_32:0)	0.482	0.426	0.399	1.27	0.726	0.916	0.426	0.478	0.62	0.782	3.03	3.7	0.476	0.841	0.572	0.606	0.64	0.673	0.39	0.38	1.19	0.513	0.537	0.334	0.593	0.56
		TG(18:1_34:1)	5.04	5.92	4.48	19.7	14.2	17.9	4.44	8.67	10.2	15.7	60.3	83.1	7.92	16	11.1	11.4	13.8	13.4	5.18	6.41	20.7	9.3	10.1	5.76	7.91	13.3
		TG(18:1_34:2)	4.11	4.3	4.29	13	10.6	14.4	3.1	7.65	9.11	12.4	47	57.3	7.31	13.6	9.66	9.86	10.6	10	4.19	5.22	15.8	7.63	7.94	5.16	6.12	11
		TG(18:1_34:3)	0.556	0.692	0.671	2.17	1.83	2.35	0.644	1.63	1.73	2.69	9.06	10.7	1.62	2.51	2.04	2.09	1.83	1.82	0.656	0.997	3.1	1.44	1.49	1.07	1.13	1.95
		TG(18:1_36:1)	0.83	0.799	0.81	2.05	1.82	2.16	0.8	1.56	1.17	2	9.44	9.6	1.32	2.14	1.57	1.66	1.56	1.26	0.55	0.731	2.14	0.897	1.53	0.576	0.754	1.16
		TG(18:1_36:2)	4.11	4.19	4.38	11.5	10.6	12.2	4.03	9.37	7.77	14.2	61.1	67.8	7.74	13.5	10.6	11.7	9.26	7.61	3.49	4.98	13.5	5.13	8.49	3.9	4.52	6.82
		TG(18:1_36:3)	4.3	4.65	4.7	9.61	10.4	14.1	3.88	10.8	9.69	13.2	62.5	62.5	9.07	14.6	12	12.9	9.61	6.68	4.01	5.03	11.8	4.94	9.03	4.76	4.41	8.16
		TG(18:1_36:4)	1.25	1.21	1.5	2.18	2.68	3.92	1.11	3.57	3.25	3.6	17.2	14.7	2.71	3.71	3.25	3.57	2.57	1.6	1.06	1.4	2.69	1.29	2.47	1.51	1.18	2.48
		TG(18:1_38:5)	0.364	0.373	0.435	1.08	0.875	0.834	0.437	0.423	0.399	0.635	2.04	2.45	0.48	0.532	0.475	0.462	0.606	0.411	0.25	0.318	0.535	0.39	0.409	0.308	0.336	0.479
		TG(18:2_32:0)	0.332	0.367	0.25	0.704	0.511	0.643	0.295	0.325	0.511	0.487	1.91	2.05	0.395	0.474	0.418	0.595	0.441	0.444	0.221	0.236	0.561	0.323	0.347	0.243	0.291	0.598
		TG(18:2_34:0)	0.298	0.42	0.339	0.914	0.749	1.14	0.311	0.617	0.628	0.87	3.16	3.35	0.483	0.83	0.687	0.75	0.758	0.708	0.431	0.406	0.902	0.611	0.637	0.481	0.511	0.949
		TG(18:2_34:1)	3.27	2.94	3.04	8.31	7.42	11	2.46	5.34	6.47	7.58	34.1	34.5	4.78	9.15	6.24	6.59	7.4	6.04	3.18	3.93	8.73	4.8	5.57	3.86	3.99	8.51
		TG(18:2_34:2)	1.89	2.03	2.23	4.15	4.47	7.39	1.58	4.43	4.85	5.57	23.6	22.4	3.68	6.28	4.56	4.78	4.83	4.46	2.05	2.56	5.69	3.5	4.13	3.08	2.96	6.52
		TG(18:2_34:3)	0.281	0.359	0.438	0.688	0.776	1.1	0.311	0.944	0.908	1.09	4.17	3.99	0.79	1.18	0.948	1.06	0.86	0.746	0.325	0.476	0.973	0.718	0.683	0.517	0.539	1.03
		TG(18:2_36:1)	0.491	0.527	0.543	0.983	0.895	1.23	0.37	1.06	0.822	1.23	5.69	4.63	0.766	1.22	0.912	1.1	0.829	0.678	0.47	0.511	1.08	0.433	0.859	0.456	0.433	0.761
		TG(18:2_36:2)	2.46	2.2	2.45	4.22	4.94	7.07	2.01	5.58	4.85	6.88	30.9	30	4.46	6.99	5.81	5.96	4.98	3.34	2	2.54	5.94	2.62	4.76	2.41	1.99	4.15
		TG(18:2_36:3)	1.72	1.81	2.05	2.94	3.72	5.4	1.36	5.1	4.41	5.06	24.7	20.6	3.87	4.98	4.68	4.94	3.46	2.41	1.63	1.98	3.8	1.94	3.69	2.32	1.52	3.59
		TG(18:2_36:4)	0.554	0.548	0.737	1.15	1.19	1.56	0.488	1.51	1.67	1.53	7.1	5.53	1.27	1.54	1.36	1.41	1.01	0.781	0.587	0.614	0.997	0.628	1.06	0.696	0.552	1.3
		TG(18:3_36:2)	0.259	0.242	0.3	0.414	0.527	0.733	0.16	0.54	0.546	0.582	2.49	2.72	0.507	0.735	0.565	0.445	0.443	0.417	0.235	0.219	0.466	0.246	0.42	0.293	0.231	0.454
		TG(20:4_34:2)	0.463	0.385	0.396	1.2	0.902	1.16	0.426	0.397	0.375	0.557	1.95	2.13	0.391	0.522	0.339	0.379	0.538	0.418	0.356	0.337	0.631	0.435	0.413	0.32	0.423	0.936
		TG(20:4_36:2)	0.485	0.522	0.444	1.08	0.881	0.946	0.409	0.636	0.504	0.709	3.01	2.88	0.484	0.717	0.457	0.466	0.736	0.386	0.302	0.442	0.563	0.358	0.529	0.231	0.375	0.543
		TG(20:4_36:3)	0.57	0.48	0.367	0.771	0.825	1.1	0.357	0.367	0.461	0.566	2.18	1.91	0.48	0.494	0.352	0.435	0.423	0.28	0.395	0.3	0.477	0.292	0.407	0.281	0.257	0.479
		TG(22:6_34:1)	0.348	0.309	0.225	0.703	0.653	0.74	0.246	0.406	0.37	0.404	2.04	1.63	0.44	0.569	0.493	0.311	0.566	0.288	0.25	0.248	0.386	0.233	0.418	0.219	0.273	0.643
