# Supplementary material for: Induction of the hepatic aryl hydrocarbon receptor by alcohol dysregulates autophagy and phospholipid metabolism via PPP2R2D
Source: Nat Commun. 2022 Oct 14;13:6080. doi: 10.1038/s41467-022-33749-0 (PMC9568535; doi:10.1038/s41467-022-33749-0)
Supplement: Supplementary file 6 — Source Data [file 41467_2022_33749_MOESM6_ESM.xlsx]

## Sheet: Fig 1
Fig 1e
Ahr			Cyp1a1
Con	EtOH		Con	EtOH
0.8179	2.08666		0.631833	3.04323
0.804555	4.26573		0.969943	1.56942
0.992869	1.26553		1.20517	1.95103
1.62677	3.1752		0.891573	1.94693
0.757904	2.57443		1.30148	1.39945
Fig 1f
AhR			CYP1A1
Con	EtOH		Con	EtOH
0.798445	2.5013		1.08466	9.42879
0.960615	2.52865		0.733198	4.24819
1.15219	3.06706		0.745768	9.51583
0.954102	3.03047		1.51659	8.92273
1.13465	2.98475		0.919783	3.35947
Fig 1h
AhR
Con	EtOH
0.613023	2.97692
1.45017	2.55092
0.936807	4.83841
Fig 1i
Ahr			Cyp1a1
Con	EtOH		Con	EtOH
1	3.04172		1	3.44507
1	1.78506		1	1.93881
1	2.08145		1	3.85429
Fig 1j
Ahr			Cyp1a1
Con	EtOH		Con	EtOH
1	1.20182		1	4.2443
1	1.51026		1	2.54796
1	1.53572		1	3.33045

## Sheet: Fig 2
Fig 2c
Autophagic vesicles
WT		Ahr HKO
Con	EtOH	Con	EtOH
8.2	2.1	18	13.75
7.18182	2.25	14.2222	14.3333
8	2.4	11	9
Fig 2d
LC3B II
WT		Ahr HKO
Con	EtOH	Con	EtOH
0.836945	0.702156	1.93556	1.23758
0.829984	0.666892	1.41081	1.63285
1.03378	0.725518	1.32857	1.58458
1.23033	0.580469	1.83934	0.921735
1.06897	0.670464	1.29778	1.65504
p62
WT		Ahr HKO
Con	EtOH	Con	EtOH
0.689669	2.94462	1.15776	0.571777
0.744064	3.99224	1.06019	0.737519
0.918957	3.42754	0.933088	0.818819
1.13319	3.4927	1.33213	0.802464
1.51411	3.72033	1.43889	0.670272
Fig 2f
LC3B II
WT		Ahr HKO
Con	EtOH	Con	EtOH
1.05981	0.697734	1.08978	1.48101
1.02341	0.413722	1.39024	1.36241
0.91678	0.427743	1.23341	1.4632
p62
WT		Ahr HKO
Con	EtOH	Con	EtOH
1.06476	1.35354	0.822189	0.469371
0.997564	1.42022	0.550051	0.404969
0.937672	1.27418	0.550488	0.394156
Fig 2g
Fig 2h
Autolysosomes					Autophagosomes
WT		Ahr HKO			WT		Ahr HKO
Con	EtOH	Con	EtOH		Con	EtOH	Con	EtOH
19.5	6.1	57.3	24.8		4.6	4.9	15.3	5.1
17.7	6.5	57.4	22.7		4.8	2.6	11.9	7.5
17.7	6.4	54.9	21.9		3.9	4.8	12.3	9.1

## Sheet: Fig 3
Fig 3b
Ido			Tdo2
Con	EtOH		Con	EtOH
1.2591	1.20054		0.667349	11.8849
1.68095	2.56391		1.08302	10.0142
0.174718	1.44999		1.7755	12.0125
0.545504	2.15795		0.626845	9.50628
1.33973	2.25411		0.847282	12.3892
Fig 3c
IDO			TDO2
Con	EtOH		Con	EtOH
0.61257	2.4231		1.11869	2.01628
0.946669	2.62096		1.06723	1.73457
1.06774	2.87822		0.962388	2.51349
1.27134	3.31327		0.913615	2.27674
1.10168	2.86525		0.938079	2.26163
Fig 3g
Liver tissue			Liver tissue			Liver tissue
Kyn			Trp			Kyn/Trp
Con	EtOH		Con	EtOH		Con	EtOH
0.798	2.56		35.3	31.4		0.0226062	0.0815287
0.509	2.56		28.6	30		0.0177972	0.0853333
0.9	2.82		37.8	26.3		0.0238095	0.107224
1.07	2.37		39	30.5		0.0274359	0.0777049
1.22	3.03		31.4	23.2		0.0388535	0.130603
1.04	2.93		37.6	30.3		0.0276596	0.0966997
0.988	2.43		34.5	42.8		0.0286377	0.0567757
	2.87			37.6			0.0763298
	2.04			41.2			0.0495146
Serum			Serum			Serum
Kyn			Trp			Kyn/Trp
Con	EtOH		Con	EtOH		Con	EtOH
0.762	0.767		117	130		0.00651282	0.0059
0.66	0.855		131	136		0.00503817	0.00628676
0.49	0.714		113	79.1		0.00433628	0.00902655
0.616	1.25		122	151		0.00504918	0.00827815
0.617	1.19		105	143		0.00587619	0.00832168
0.67	1.12		117	159		0.0057265	0.00704403
0.553	0.718		88.6	111		0.00624153	0.00646847
	0.833			151			0.00551656
	1.26			159			0.00792453
Fig 3h
Fig 3i
Fig 3j
Autolysosomes					Autophagosomes
WT		Ahr HKO			WT		Ahr HKO
Veh	Kyn	Veh	Kyn		Veh	Kyn	Veh	Kyn
20	7.5	67.5	29		6.3	4.1	10.8	10.2
19.2	7.4	45.7	31.6		6.8	3.1	10.9	5.9
19.3	7	61.1	28.9		6.7	5.3	11	9.4

## Sheet: Fig 4
Fig 4d
pAMPKa/AMPKa
WT		Ahr HKO
Con	EtOH	Con	EtOH
1.11942	0.593672	1.28442	1.01816
0.868213	0.683415	1.19053	0.95115
0.850052	0.75846	1.15776	0.958237
1.05372	0.907118	1.20939	1.19533
1.10859	0.851949	1.20365	1.21229
Fig 4f
pAMPKa/AMPKa
WT		Ahr HKO
Con	EtOH	Con	EtOH
1.37872	0.149066	1.52094	1.31657
0.847371	0.154251	1.49889	1.61764
0.773911	0.262949	1.86702	1.73138
Fig 4g
Fig 4h

## Sheet: Fig 5
Fig 5a
Ppp2r2d			Ppp2r5c			Ppp2r5d
Con	EtOH		Con	EtOH		Con	EtOH
0.646527	2.20222		0.661287	0.896593		0.891499	1.38391
0.69264	1.03247		1.27202	1.02966		1.1387	0.787422
1.27484	1.27899		1.88018	1.14433		1.64712	0.720284
1.03829	2.28405		0.404732	1.25936		0.617201	1.35982
1.34771	1.72714		0.781783	0.938748		0.705475	1.80019
Fig 5b
Fig 5c
Ppp2r2d
Con	EtOH
1	6.26566
1	6.2472
1	5.97036
Fig 5d
Ppp2r2d
WT		Ahr HKO
Con	EtOH	Con	EtOH
0.521088	1.6896	0.776669	0.558812
0.542818	2.28083	0.413027	0.68772
1.89512	2.83656	0.979049	0.633424
1.63955	1.74337	0.571215	0.642022
0.401431	2.02529	0.933596	0.737119
Fig 5e
Fig 5g
Fig 5h
Fig 5i
Ppp2r2d			Ppp2r5c			Ppp2r5d
Veh	Kyn		Veh	Kyn		Veh	Kyn
1	2.63345		1	0.700093		1	1.10762
1	4.18038		1	1.16494		1	0.998253
1	2.61728		1	1.14499		1	1.11039
Fig 5j
Fig 5k
AHRE1					AHRE2
AhR		IgG			AhR		IgG
Con	EtOH	Con	EtOH		Con	EtOH	Con	EtOH
1	1.17713	0.650547	0.801241		1	4.49923	0.552513	0.518372
1	1.47292	0.85237	0.968073		1	4.72165	0.552689	0.41574
1	1.69977	0.280224	0.406079		1	5.37712	0.491563	0.355481
Fig 5l
WT			Mut1
siCon	siAhR		siCon	siAhR
1	0.251129		1	0.869503
1	0.195611		1	0.853453
1	0.555302		1	0.883852
Mut2			Mut1/Mut2
siCon	siAhR		siCon	siAhR
1	1.0632		1	0.924202
1	1.02406		1	1.07222
1	0.958292		1	1.02734
Fig 5m
Fig 5n

## Sheet: Fig 6
Fig 6b
Hepatic TGs					Serum TGs
WT		Ahr HKO			WT		Ahr HKO
Con	EtOH	Con	EtOH		Con	EtOH	Con	EtOH
12.9778	84.3371	14.3822	26.3535		66	126	64	88
27.4904	73.904	25.8853	11.6736		60	89	84	74
10.4029	72.0983	14.9172	12.6434		63	115	94	88
11.8074	83.0664	21.2038	14.8169		75	119	81	96
10.2023	71.3292	14.3153	8.09564		91	106	69	72
Fig 6f
mtDNA contents
WT		Ahr HKO
Con	EtOH	EtOH
0.113666	0.178632	1.33519
2.71089	0.000119414	1.3717
0.879358	6.11501e-05	1.59413
0.846116	0.00479232	1.59059
0.449971	0.351568	1.97302
Fig 6g
Pgc1a		Nrf1		Tfam		Atp5d		ATP5o
WT	Ahr HKO	WT	Ahr HKO	WT	Ahr HKO	WT	Ahr HKO	WT	Ahr HKO
1	1.49452	1	2.81851	1	1.15884	1	2.13532	1	1.26791
1	1.15625	1	2.03362	1	1.08795	1	1.3476	1	1.62702
1	1.53192	1	2.04113	1	1.21265	1	1.68756	1	1.6452
cox5b		cox8a		cycs		Ndufs1		Ndufv2
WT	Ahr HKO	WT	Ahr HKO	WT	Ahr HKO	WT	Ahr HKO	WT	Ahr HKO
1	1.40552	1	1.41175	1	1.47083	1	1.97554	1	1.23616
1	1.22779	1	2.28691	1	1.19514	1	1.6948	1	1.65386
1	1.49809	1	2.40596	1	1.22301	1	1.60283	1	1.27644
Fig 6h
Time	1.56914	8.09898	14.631	21.2378	27.7748	34.3097	40.9164	47.4605	53.9972	60.608	67.153	73.7003
WT	206.577	187.75	181.65	112.005	104.008	98.3446	225.65	201.843	190.646	85.7306	88.3998	86.6103
	175.687	164.344	161.243	104.791	97.5957	92.2869	222.059	190.888	178.628	80.1411	81.4527	79.6684
	198.002	182.943	178.653	120.47	108.533	102.519	236.89	209.102	197.939	87.6593	91.3482	90.5075
Ahr HKO	254.274	233.434	226.839	144.781	130.861	123.21	378.912	334.821	319.576	114.87	132.133	132.443
	264.683	251.679	247.723	156.165	144.771	137.002	414.244	360.681	337.797	109.757	125.698	128.495
	246.059	229.308	225.106	152.755	132.899	124.473	386.984	332.2	312.399	117.156	130.118	132.772
Basal		ATP Production		Maximal Respiration
WT	Ahr HKO	WT	Ahr HKO	WT	Ahr HKO
95.9194	111.969	83.3054	103.629	139.92	264.041
81.1022	137.966	68.9563	110.721	141.918	304.487
90.9933	107.95	76.1331	100.634	149.23	269.828
Time	1.56914	8.09898	14.631	21.2378	27.7748	34.3097	40.9164	47.4605	53.9972	60.608	67.153	73.7003
WT+EtOH	150.446	137.05	133.149	92.0866	81.669	77.5228	162.816	149.06	143.046	68.3563	70.426	68.3108
	183.241	168.279	164.857	135.377	115.643	107.392	194.406	183.061	179.003	103.066	102.665	100.5
	150.221	138.299	134.846	74.2772	70.0892	68.5078	213.567	189.183	187.31	69.0953	71.9098	71.889
Ahr HKO+EtOH	194.047	179.18	174.962	129.32	112.792	104.616	307.806	276.926	267.915	96.437	110.693	109.986
	242.613	219.821	212.282	172.509	145.779	126.785	298.541	271.324	266.291	107.652	110.823	107.019
	178.443	165.776	161.784	95.2431	89.6779	88.0681	290.733	260.67	260.212	77.1345	86.8133	89.0826
Basal		ATP Production		Maximal Respiration
WT+EtOH	Ahr HKO+EtOH	WT+EtOH	Ahr HKO+EtOH	WT+EtOH	Ahr HKO+EtOH
64.7932	78.5254	55.6267	70.3466	94.4593	211.369
61.7913	104.631	57.4656	85.4974	91.3397	190.889
65.7506	84.6492	66.3382	73.7156	144.472	213.599
Fig 6i
Time	1.56914	8.09898	14.631	21.2378	27.7748	34.3097	40.9164	47.4605	53.9972	60.608	67.153	73.7003
WT	99.4431	93.046	90.9264	52.3008	49.3298	49.2987	150.035	129.089	128.756	40.0492	43.5894	44.1798
	109.633	103.368	101.487	58.7122	57.1657	57.1023	162.931	142.583	143.144	41.1391	44.2042	45.5002
	112.988	104.972	102.451	62.9174	58.016	58.21	174.599	150.891	150.635	46.7204	49.0841	50.1943
Ahr HKO	164.141	151.866	147.457	91.9428	84.0516	81.0296	278.41	274.62	279.086	80.4595	78.2401	77.253
	166.588	154.655	149.957	88.5134	84.3228	83.0766	243.359	234.881	238.085	73.9872	70.6819	69.5626
	183.606	170.777	167.366	103.739	95.2781	94.2483	314.646	297.895	298.26	95.5468	91.0228	88.655
Ahr HKO+CQ	109.306	101.281	99.2094	58.871	52.2445	50.0753	166.594	144.181	143.07	44.3338	46.477	46.9543
	132.58	124.309	120.389	65.4664	62.4563	62.3709	184.562	160.784	158.715	48.3817	50.5454	51.7914
	127.807	119.06	117.024	72.3577	65.0717	64.4965	210.993	185.238	181.957	63.7023	62.0175	61.5449
Basal			ATP Production			Maximal Respiration
WT	Ahr HKO	Ahr HKO+CQ	WT	Ahr HKO	Ahr HKO+CQ	WT	Ahr HKO	Ahr HKO+CQ
50.8772	70.2042	54.8757	41.5966	66.4276	49.1341	109.986	201.157	122.26
60.3483	80.3943	72.0069	44.3218	66.8803	58.0176	121.792	173.797	136.18
55.7301	78.7108	53.3213	44.4346	73.1175	52.5271	127.878	225.991	147.291
Fig 6j
Time	1.56914	8.09898	14.631	21.2378	27.7748	34.3097	40.9164	47.4605	53.9972	60.608	67.153	73.7003
siCon	147.756	135.037	130.334	75.7195	71.0489	70.5994	180.276	168.118	164.89	53.0598	53.5359	52.4542
	178.305	162.667	158.987	99.318	99.0993	102.402	275.093	247.366	245.379	83.686	87.6664	89.489
	148.731	137.081	134.71	79.5632	80.425	84.0052	312.426	300.523	299.233	62.0591	64.4814	62.9284
siPPP2R2D	318.472	288.172	275.855	130.141	119.894	118.174	386.695	365.312	358.504	58.6508	64.8889	67.3119
	260.102	236.146	229.203	114.225	112.552	114.863	463.42	403.808	396.605	76.7643	89.8912	98.1445
	209.487	193.606	189.742	104.925	108.195	116.494	469.949	454.979	448.501	68.9826	80.4239	81.5297
Basal		ATP Production		Maximal Respiration
siCon	siPPP2R2D	siCon	siPPP2R2D	siCon	siPPP2R2D
77.2741	217.205	59.2849	155.961	127.216	328.044
75.3013	152.439	59.888	116.651	191.407	386.655
72.6509	120.76	54.285	81.5476	250.366	400.967
Time	1.56914	8.09898	14.631	21.2378	27.7748	34.3097	40.9164	47.4605	53.9972	60.608	67.153	73.7003
siCon+EtOH	150.688	139.628	136.197	88.358	78.773	74.0888	171.151	152.941	145.884	65.0295	67.1787	65.9575
	115.643	106.074	102.713	61.5899	54.4004	52.6143	250.879	247.598	253.308	47.6236	44.8606	44.1147
	124.016	116.065	113.703	65.1797	58.936	57.3674	233.297	231.795	234.7	45.3155	46.1156	45.5471
siPPP2R2D+EtOH	234.852	217.206	212.18	146.591	125.461	116.492	362.369	319.355	306.262	115.01	126.062	128.239
	161.88	153.419	150.644	89.5577	79.1181	77.3551	391.419	388.544	396.059	69.0274	68.3829	66.721
	162.681	157.172	156.284	88.05	81.2069	80.0066	392.449	392.721	396.883	57.4649	65.2115	65.9462
Basal		ATP Production		Maximal Respiration
siCon+EtOH	siPPP2R2D+EtOH	siCon+EtOH	siPPP2R2D+EtOH	siCon+EtOH	siPPP2R2D+EtOH
70.2395	97.1699	62.1082	95.6884	105.194	247.359
58.5983	81.6163	50.0987	73.2886	206.765	322.392
68.156	98.8194	56.3357	76.2778	187.75	334.984
Fig 6k
Time	1.56914	8.09898	14.631	21.2378	27.7748	34.3097	40.9164	47.4605	53.9972	60.608	67.153	73.7003
WT	145.566	138.566	136.014	77.6175	69.7076	70.399	261.756	240.577	241.757	64.7401	70.7898	71.4736
	140.367	130.869	127.555	66.6708	65.3403	65.1632	296.949	278.205	278.68	54.135	61.7725	64.0394
	140.092	131.618	129.746	66.7223	65.4151	65.8341	303.11	272.546	270.683	58.0375	63.3892	64.3804
Ahr HKO	266.445	245.458	239.962	191.139	152.539	152.573	565.252	548.72	547.443	165.911	157.709	156.611
	219.24	203.2	196.858	110.339	107.068	109.427	513.637	508.616	511.319	96.4551	99.6078	99.3702
	184.759	174.317	171.063	94.3517	89.3211	91.4705	438.529	435.579	441.465	82.3534	85.9388	85.9063
Ahr HKO+PPP2R2D	156.852	147.624	145.319	94.8621	77.194	77.2413	302.56	281.629	279.626	76.9603	80.9917	81.8066
	147.068	136.961	133.862	71.957	70.7091	71.8242	343.222	326.215	326.261	66.2831	69.9082	70.375
	147.873	138.522	135.715	71.012	68.6004	68.6715	327.885	301.576	300.192	63.1709	67.7126	68.2902
Basal			ATP Production			Maximal Respiration
WT	Ahr HKO	AhrHKO+PPP2R2D	WT	Ahr HKO	AhrHKO+PPP2R2D	WT	Ahr HKO	AhrHKO+PPP2R2D
71.2738	83.3509	68.3585	66.3064	87.4223	68.1247	197.016	408.641	225.6
73.4201	97.4878	67.5788	62.2148	89.7902	63.1529	242.814	414.267	276.939
71.7088	85.1565	72.544	64.3312	81.7417	67.1145	245.072	352.623	264.715

## Sheet: Fig 7
Fig 7a
AHR			CYP1A1			PPP2R2D
Control	ALD		Control	ALD		Control	ALD
0.572576	0.335947		1.55184	1.21227		1.32867	1.30317
8.89086e-05	3.5689		1.06053	3.04427		0.512961	1.14651
0.0684315	0.120821		1.76747	3.82275		1.96652	4.13315
0.000168605	0.0474362		0.324892	2.24445		0.11274	1.16897
0.0330064	0.000431042		0.0560528	0.766246		1.55845	0.737758
0.274637	0.0414741		1.07351	1.50171		1.6918	0.721893
0.157049	0.00115645		0.843867	1.94195		0.197097	2.11843
6.89404	9.95133		1.32184	1.55206		0.63176	0.857501
	0.177808			1.10717			0.819937
	0.510918			1.13842			0.751574
	0.0505676			2.09659			2.2583
	3.63453e-05			0.312117			0.179935
	0.000523319			2.35145			2.3537
	0.000162911			3.72815			2.69652
	0.000452874			1.27888			0.811187
	0.000240181			1.86008			1.87798
	0.0710437			1.2588			0.654745
	0.535097			0.784682			0.550883
	0.926781			1.80057			1.77111
	1.92342			0.978253			0.042251
	0.202951			0.438275			2.64127
	0.194255			2.13845			2.09134
	0.00177057			1.80528			0.844309
	0.0022869			1.71067			1.66313
	6.1787e-05			2.82134			2.50343
	0.10435			3.8511			3.93803
	0.794066			1.125			1.8069
	0.109016			1.17768			1.4016
	0.203148			1.63208			1.91745
	0.0824017			3.68297			3.6939
	0.106255			2.17345			3.26888
	0.437468			2.84369			3.78146
	0.0029365			1.84804			2.92249
	0.00338852			1.54386			1.8166
	0.000170243			2.27344			1.63479
	0.0142714			2.29942			2.57636
IDO			TDO2
Control	ALD		Control	ALD
0.85743	1.37786		0.249895	0.223364
1.43358	2.41285		0.0689905	0.152512
0.816032	1.25532		0.0175276	0.0275331
1.30456	0.977482		0.00862425	0.0106923
0.700161	0.997125		0.0479547	0.0101585
0.869256	1.02027		0.47023	0.00967977
1.31295	1.36169		0.0283665	0.016003
0.706037	0.908778		7.10841	0.66582
	1.28378			0.0133373
	1.81669			0.075695
	1.5812			0.0227108
	1.66682			0.025597
	1.42836			0.0101389
	2.33898			0.0447975
	2.99506			0.00608424
	1.22704			0.00635453
	3.03597			0.0338503
	0.816959			0.0337431
	1.43024			0.364864
	1.97635			4.27623
	1.10882			0.18018
	1.55722			0.217843
	1.67216			0.018085
	1.62957			0.0240588
	1.88511			0.00626885
	1.3218			0.00922565
	0.928782			6.5006
	1.06632			0.39188
	1.83743			0.426072
	2.769			0.218862
	1.50699			0.158721
	1.67709			0.1157
	0.902943			0.0733988
	1.13057			0.0231418
	5.35927			0.0291836
	1.83265			0.0153918
Fig 7b
	CYP1A1	PPP2R2D
Control	1.55184	1.32867
	1.06053	0.512961
	1.76747	1.96652
	0.324892	0.11274
	0.0560528	1.55845
	1.07351	1.6918
	0.843867	0.197097
	1.32184	0.63176
ALD	1.21227	1.30317
	3.04427	1.14651
	3.82275	4.13315
	2.24445	1.16897
	0.766246	0.737758
	1.50171	0.721893
	1.94195	2.11843
	1.55206	0.857501
	1.10717	0.819937
	1.13842	0.751574
	2.09659	2.2583
	0.312117	0.179935
	2.35145	2.3537
	3.72815	2.69652
	1.27888	0.811187
	1.86008	1.87798
	1.2588	0.654745
	0.784682	0.550883
	1.80057	1.77111
	0.978253	0.042251
	0.438275	2.64127
	2.13845	2.09134
	1.80528	0.844309
	1.71067	1.66313
	2.82134	2.50343
	3.8511	3.93803
	1.125	1.8069
	1.17768	1.4016
	1.63208	1.91745
	3.68297	3.6939
	2.17345	3.26888
	2.84369	3.78146
	1.84804	2.92249
	1.54386	1.8166
	2.27344	1.63479
	2.29942	2.57636
Fig 7c
AhR			CYP1A1			PPP2R2D
Control	ALD		Control	ALD		Control	ALD
0.984743	1.19488		0.997238	1.55252		1.35169	0.818265
0.88432	0.874974		1.04539	1.11653		1.16402	0.687963
1.07033	2.33459		0.248265	0.469351		0.576796	0.525097
1.05088	1.2907		1.54244	0.578299		1.09368	1.08747
1.1912	1.81302		0.215968	2.5984		0.873223	2.00399
1.11205	2.42883		1.42107	0.147439		1.0227	1.89898
0.671901	2.10886		1.66862	2.34851		1.0748	2.15249
1.03457	2.20382		0.860996	2.89198		0.843086	1.9383
	1.72972			2.55128			2.22465
	2.72581			1.87226			2.09271
	2.17244			1.09899			1.403
	1.65744			1.03635			1.45141
	1.4555			2.2952			2.23222
	1.13281			1.11946			1.76227
	1.86566			1.28995			1.32995
	2.04546			2.47515			2.01148
	1.54315			3.26433			1.31724
	1.73703			2.91325			2.22796
	1.29089			1.92104			1.07026
	1.37044			1.72093			2.39791
	2.8249			1.52505			2.34571
	2.48669			0.252675			1.82879
	1.61053			0.239043			1.52695
	1.97495			1.58143			2.03337
	2.45414			2.37901			0.996
	0.943393			2.59416			1.3295
	1.34689			0.881623			1.5009
	2.44797			0.145499			0.026269
	1.46735			2.30918			0.764393
	1.81035			3.65073			1.80137
	2.42857			3.02809			1.52951
	0.867084			3.23322			2.19767
	2.19136			1.03046			1.25574
	1.55619			3.19866			0.38068
	2.26902			0.880697			1.30485
	1.3587			3.61479			0.285517
pAMPKa/AMPKa			LC3BII			p62
Control	ALD		Control	ALD		Control	ALD
0.507903	0.514521		1.05295	0.466456		0.32483	0.90979
1.12964	0.565729		1.09157	0.494744		0.653522	1.21352
2.65171	0.28356		1.0023	0.531158		0.725544	0.531948
0.688689	0.638204		1.05084	0.594193		1.08554	1.35317
1.40039	0.0997885		0.84867	0.716598		1.21414	1.52016
0.525104	1.07923		1.03483	0.536748		1.59925	1.66473
0.572308	0.608885		0.906433	0.321276		0.919216	1.91304
0.524262	0.206871		1.01241	0.326433		1.47796	1.88943
	0.264488			0.425865			1.86747
	0.312049			0.382148			1.73014
	0.590655			0.852414			1.0785
	0.260922			0.706128			1.77954
	0.101525			0.636244			1.43505
	0.0648241			0.658766			1.49452
	0.681772			0.663488			0.799816
	0.565925			0.706018			1.86254
	0.118008			0.292218			1.64304
	0.605293			0.228212			1.69499
	0.623762			0.263302			1.73634
	0.647019			0.270256			1.73429
	0.596565			0.703284			1.85484
	0.435747			0.679495			1.76552
	0.404308			0.568544			1.59386
	0.2761			0.989471			1.85475
	0.0578276			0.349865			1.5382
	0.0121082			0.528826			1.44115
	0.519661			0.571109			1.82457
	0.042374			1.22739			0.271489
	0.62449			1.01883			0.944012
	2.35334			0.995458			1.67191
	0.2971			0.939282			1.61399
	0.23252			0.619217			1.59075
	2.59544			0.236512			0.795574
	1.09642			0.555814			1.35857
	1.58357			0.861956			0.820325
	0.0311422			0.521191			1.0651
IDO			TDO2
Control	ALD		Control	ALD
1.07471	1.90277		1.31033	1.39879
1.09652	1.62501		0.992189	1.38592
0.530912	0.483481		0.607371	0.466436
1.24099	1.65901		0.967304	1.23019
0.630487	3.42074		1.13543	0.4711
0.933691	0.623104		1.3101	0.24462
1.73523	1.28617		0.907645	0.972065
0.75746	1.90315		0.769622	0.964814
	3.994			0.910291
	2.28878			0.978375
	0.444571			1.32398
	3.92688			1.27606
	2.85846			1.12262
	3.20726			0.669134
	1.73188			0.277494
	3.10453			0.955606
	3.27974			1.16071
	3.96707			1.02675
	2.34379			1.07622
	3.99861			1.1192
	2.06178			1.21694
	3.91006			1.35871
	0.748776			1.32752
	2.36682			0.571776
	1.82908			0.842704
	1.91788			0.443842
	1.63249			1.28493
	2.33371			0.290705
	3.07073			0.46932
	1.54486			1.09786
	1.093			0.557239
	2.27277			1.14393
	1.45482			0.570848
	1.96393			0.158246
	3.55942			0.0978219
	1.08301			0.552165
Fig 7d
AhR		CYP1A1		PPP2R2D		pAMPKa
Control	ALD	Control	ALD	Control	ALD	Control	ALD
148.572	168.624	76.1711	147.127	54.4897	82.1376	93.6741	6.55306
145.014	182.059	86.0581	144.337	72.5517	96.1951	56.2961	10.6352
136.331	177.847	110.279	138.203	86.3004	108.363	120.812	36.4258
159.706	162.176	133.327	143.628	66.785	101.803	25.6846	5.38036
105.934	164.25	99.528	134.744	60.881	94.2341	67.7699	31.8344
	188.365		130.862		112.101		21.2008
	193.012		150.831		87.9362		25.682
LC3B		p62		IDO		TDO2
Control	ALD	Control	ALD	Control	ALD	Control	ALD
97.524	59.6935	40.6237	63.8211	28.3034	51.9973	114.028	146.41
117.975	66.5317	44.5632	74.3996	25.8794	83.7705	117.401	136.596
124.617	85.9195	64.3322	90.4256	30.8119	68.1347	177.576	152.582
93.6274	80.6391	34.6963	72.8969	41.6885	57.1152	113.626	138.363
149.018	92.6844	56.9987	102.725	45.3817	75.6061	182.601	151.123
	110.303		106.641		82.2155		201.923
	82.2452		66.1883		43.2705		136.03
Fig 7e
	Log2LC3BII	Log2CYP1A1			LC3BII	PPP2R2D
Control	0.0744431	-0.00398998		Control	1.05295	1.35169
	0.1264	0.0640445			1.09157	1.16402
	0.00330969	-2.01005			1.0023	0.576796
	0.0715455	0.625217			1.05084	1.09368
	-0.236724	-2.21111			0.84867	0.873223
	0.0493949	0.506982			1.03483	1.0227
	-0.141728	0.738658			0.906433	1.0748
	0.017788	-0.215922			1.01241	0.843086
ALD	-1.10019	0.634613		ALD	0.466456	0.818265
	-1.01525	0.159019			0.494744	0.687963
	-0.912786	-1.09126			0.531158	0.525097
	-0.750998	-0.790114			0.594193	1.08747
	-0.480764	1.37762			0.716598	2.00399
	-0.897684	-2.76181			0.536748	1.89898
	-1.63812	1.23175			0.321276	2.15249
	-1.61514	1.53206			0.326433	1.9383
	-1.23153	1.35122			0.425865	2.22465
	-1.3878	0.904777			0.382148	2.09271
	-0.230374	0.136181			0.852414	1.403
	-0.501999	0.0515142			0.706128	1.45141
	-0.652349	1.19862			0.636244	2.23222
	-0.602163	0.162799			0.658766	1.76227
	-0.591858	0.367313			0.663488	1.32995
	-0.502224	1.30752			0.706018	2.01148
	-1.77488	1.70679			0.292218	1.31724
	-2.13156	1.54263			0.228212	2.22796
	-1.92521	0.941884			0.263302	1.07026
	-1.8876	0.783187			0.270256	2.39791
	-0.50782	0.608859			0.703284	2.34571
	-0.557466	-1.98464			0.679495	1.82879
	-0.814657	-2.06466			0.568544	1.52695
	-0.0152712	0.661225			0.989471	2.03337
	-1.51513	1.25036			0.349865	0.996
	-0.919135	1.37527			0.528826	1.3295
	-0.808161	-0.181766			0.571109	1.5009
	0.295594	-2.78092			1.22739	0.026269
	0.0269192	1.20738			1.01883	0.764393
	-0.00656728	1.86819			0.995458	1.80137
	-0.0903695	1.59841			0.939282	1.52951
	-0.691484	1.69297			0.619217	2.19767
	-2.08001	0.0432854			0.236512	1.25574
	-0.847326	1.67747			0.555814	0.38068
	-0.214314	-0.183282			0.861956	1.30485
	-0.940116	1.85391			0.521191	0.285517
	Log2p62	Log2CYP1A1			p62	PPP2R2D
Control	-1.62224	-0.00398998		Control	0.32483	1.35169
	-0.613693	0.0640445			0.653522	1.16402
	-0.462864	-2.01005			0.725544	0.576796
	0.118416	0.625217			1.08554	1.09368
	0.27993	-2.21111			1.21414	0.873223
	0.677398	0.506982			1.59925	1.0227
	-0.121524	0.738658			0.919216	1.0748
	0.563604	-0.215922			1.47796	0.843086
ALD	-0.136394	0.634613		ALD	0.90979	0.818265
	0.279196	0.159019			1.21352	0.687963
	-0.910644	-1.09126			0.531948	0.525097
	0.436339	-0.790114			1.35317	1.08747
	0.604225	1.37762			1.52016	2.00399
	0.735288	-2.76181			1.66473	1.89898
	0.935866	1.23175			1.91304	2.15249
	0.917955	1.53206			1.88943	1.9383
	0.901084	1.35122			1.86747	2.22465
	0.790892	0.904777			1.73014	2.09271
	0.109026	0.136181			1.0785	1.403
	0.831504	0.0515142			1.77954	1.45141
	0.5211	1.19862			1.43505	2.23222
	0.579687	0.162799			1.49452	1.76227
	-0.32226	0.367313			0.799816	1.32995
	0.897271	1.30752			1.86254	2.01148
	0.71637	1.70679			1.64304	1.31724
	0.761277	1.54263			1.69499	2.22796
	0.796046	0.941884			1.73634	1.07026
	0.794347	0.783187			1.73429	2.39791
	0.891296	0.608859			1.85484	2.34571
	0.820089	-1.98464			1.76552	1.82879
	0.672529	-2.06466			1.59386	1.52695
	0.891223	0.661225			1.85475	2.03337
	0.621246	1.25036			1.5382	0.996
	0.527225	1.37527			1.44115	1.3295
	0.867555	-0.181766			1.82457	1.5009
	-1.88104	-2.78092			0.271489	0.026269
	-0.0831229	1.20738			0.944012	0.764393
	0.741499	1.86819			1.67191	1.80137
	0.690632	1.59841			1.61399	1.52951
	0.669705	1.69297			1.59075	2.19767
	-0.329931	0.0432854			0.795574	1.25574
	0.442088	1.67747			1.35857	0.38068
	-0.285732	-0.183282			0.820325	1.30485
	0.0909898	1.85391			1.0651	0.285517
Fig 7f
AhR
Control	steatosis 0	steatosis 1	steatosis 2	steatosis 3
0.984743	1.19488	2.17244	2.8249	1.34689
0.88432	0.874974	1.65744	2.48669	2.44797
1.07033	2.33459	1.4555	1.61053	1.46735
1.05088	1.2907	1.13281	1.97495	1.81035
1.1912	1.81302	1.86566	2.45414	2.42857
1.11205	2.42883	2.04546	0.943393	0.867084
0.671901	2.10886	1.54315		2.19136
1.03457	2.20382	1.73703		1.55619
	1.72972	1.29089		2.26902
	2.72581	1.37044		1.3587
CYP1A1
Control	steatosis 0	steatosis 1	steatosis 2	steatosis 3
0.997238	1.55252	1.09899	1.52505	0.881623
1.04539	1.11653	1.03635	0.252675	0.145499
0.248265	0.469351	2.2952	0.239043	2.30918
1.54244	0.578299	1.11946	1.58143	3.65073
0.215968	2.5984	1.28995	2.37901	3.02809
1.42107	0.147439	2.47515	2.59416	3.23322
1.66862	2.34851	3.26433		1.03046
0.860996	2.89198	2.91325		3.19866
	2.55128	1.92104		0.880697
	1.87226	1.72093		3.61479
pAMPKa
Control	steatosis 0	steatosis 1	steatosis 2	steatosis 3
1.16256	1.11777	1.30188	1.3609	1.11735
1.1392	1.19804	0.592491	0.957946	0.00938345
1.08051	0.0736762	0.231563	0.897384	0.529761
1.24868	1.25999	0.141221	0.308061	0.773384
1.20196	0.200848	0.149229	0.114551	0.399172
1.19229	0.218594	1.33622	0.02288	0.50633
0.584753	0.363509	0.268461		0.630984
0.390049	0.403527	1.37577		0.191111
	0.587064	1.32343		0.414758
	0.680135	1.3463		0.0654337
PPP2R2D
Control	steatosis 0	steatosis 1	steatosis 2	steatosis 3
1.32867	1.30317	2.2583	2.64127	1.8069
0.512961	1.14651	0.179935	2.09134	1.4016
1.96652	4.13315	2.3537	0.844309	1.91745
0.11274	1.16897	2.69652	1.66313	3.6939
1.55845	0.737758	0.811187	2.50343	3.26888
1.6918	0.721893	1.87798	3.93803	3.78146
0.197097	2.11843	0.654745		2.92249
0.63176	0.857501	0.550883		1.8166
	0.819937	1.77111		1.63479
	0.751574	0.042251		2.57636

## Sheet: Supple Fig 1
Fig S1d

## Sheet: Supple Fig 2
Fig S2a
Fig S2b
Fig S2c
Fig S2g
LC3BII			p62
Con	EtOH		Con	EtOH
0.923813	0.607549		0.289142	1.2905
1.17013	0.610482		0.623897	1.82687
1.02695	0.43347		0.911668	3.57446
1.01148	0.5729		1.6876	2.36467
0.867633	0.525357		1.48769	1.52639
Fig S2i
Sqstm1
WT	Ahr HKO
1	0.952092
1	0.760711
1	0.892873
Fig S2j
Fig S2k

## Sheet: Supple Fig 3
Fig S3a
Fig S3d
Tissue			Serum
Kynurenine			Kynurenine
Ahr HKO	Ahr HKO+EtOH		Ahr HKO	Ahr HKO+EtOH
1.82	4.57		0.941	0.985
1.45	4.39		1.17	0.866
2.02	3.73		1.09	2.33
1.89	4.15		0.997	1.52
1.93	3.02		0.997	1.01
1.44	3.18		0.949	0.98
2.21	3.86		1.03	1.26
2.34	3.07		0.781	0.904
	3.56			0.833
	2.57			3.5
Fig S3f
Fig S3g

[truncated: 5 more sheets: Supple Fig 4, Supple Fig 5, Supple Fig 6, Supple Fig 7, Supple Fig 8]
